# Supplementary material for: Integrating Multiple Database Resources to Elucidate the Gene Flow in Southeast Asian Pig Populations
Source: Int J Mol Sci. 2024 May 23;25(11):5689. doi: 10.3390/ijms25115689 (PMC11171535; doi:10.3390/ijms25115689)
Supplement: Supplementary file 1 [file ijms-25-05689-s001.zip]

Archive with 2 entries (2 files):
- Additional file 1-Supplementary table.xlsx
- Additional file 2-Supplementary figure.pdf
