# Supplementary material for: Integrating Multiple Database Resources to Elucidate the Gene Flow in Southeast Asian Pig Populations
Source: Int J Mol Sci. 2024 May 23;25(11):5689. doi: 10.3390/ijms25115689 (PMC11171535; doi:10.3390/ijms25115689)
Supplement: Supplementary file 1 [file ijms-25-05689-s001.zip › Additional file 1-Supplementary table.xlsx]

## Sheet: Table S1
Table S1. Statistics of pig sample information in PGRP database.
Sample ID/SRR number	Breed/Population	Subfamily	Group	Genome_depth (x)	Genome_coverage (%)	Sex	Coverage_0	Coverage_3	Coverage_5	Coverage_7	Coverage_9	Clean reads	Mapped reads	Mapping rate
SAMEA7059309	Yorkshire	Sus scrofa	commerical pig	16.02	99.31	M	0.9713	0.9638	0.9486	0.9144	0.8465	281328031	276148707	0.9816
SAMEA7059310	Yorkshire	Sus scrofa	commerical pig	25.49	99.38	M	0.9724	0.9683	0.9645	0.9581	0.9464	447174892	439369007	0.9825
SAMEA7059311	Yorkshire	Sus scrofa	commerical pig	18.88	99.35	M	0.9721	0.9665	0.9577	0.9395	0.905	331414738	325182890	0.9812
SAMEA7059312	Yorkshire	Sus scrofa	commerical pig	17.49	99.35	M	0.972	0.9657	0.9543	0.9295	0.8807	307588782	301738935	0.981
SAMEA7059313	Yorkshire	Sus scrofa	commerical pig	16.67	99.32	M	0.9715	0.9647	0.9516	0.9225	0.8647	292438307	287079794	0.9817
SAMEA7059314	Yorkshire	Sus scrofa	commerical pig	18.11	99.34	M	0.9721	0.9659	0.9549	0.9312	0.8848	318191195	312537813	0.9822
SAMEA7059315	Yorkshire	Sus scrofa	commerical pig	14.03	99.28	M	0.9712	0.9617	0.939	0.8852	0.7795	245726617	241520356	0.9829
SAMEA7059316	Yorkshire	Sus scrofa	commerical pig	16.61	99.3	M	0.9714	0.9646	0.9516	0.9226	0.8649	292231364	286744461	0.9812
SAMEA7059317	Yorkshire	Sus scrofa	commerical pig	15.28	99.26	M	0.9711	0.9632	0.9461	0.9066	0.8273	268791690	263347891	0.9797
SAMEA7059318	Yorkshire	Sus scrofa	commerical pig	22.38	99.38	M	0.9725	0.9679	0.9626	0.9524	0.9338	393457992	386161395	0.9815
SAMEA7059319	Yorkshire	Sus scrofa	commerical pig	13.98	99.25	M	0.971	0.9613	0.9374	0.8803	0.7689	244662989	240695543	0.9838
SAMEA7059320	Yorkshire	Sus scrofa	commerical pig	14.41	99.32	M	0.9719	0.963	0.9419	0.8925	0.795	254368642	249196400	0.9797
SAMEA7059321	Yorkshire	Sus scrofa	commerical pig	22.42	99.37	M	0.9728	0.968	0.9618	0.9496	0.9281	399307629	390940304	0.979
SAMEA7059323	Yorkshire	Sus scrofa	commerical pig	19.89	99.36	M	0.9726	0.9676	0.9604	0.9455	0.9183	351744821	344747182	0.9801
SAMEA7059324	Yorkshire	Sus scrofa	commerical pig	17.4	99.35	M	0.9722	0.966	0.9541	0.9284	0.8786	306256599	300593274	0.9815
SAMEA7059325	Yorkshire	Sus scrofa	commerical pig	19.26	99.33	M	0.9723	0.9671	0.9592	0.9427	0.9119	339026584	332970536	0.9821
SAMEA7059326	Yorkshire	Sus scrofa	commerical pig	23.49	99.36	M	0.9727	0.9684	0.964	0.9559	0.9408	415157932	406637023	0.9795
SAMEA7059327	Yorkshire	Sus scrofa	commerical pig	20.49	99.32	M	0.9723	0.9675	0.9612	0.9486	0.9255	362516850	355000257	0.9793
SAMEA7059328	Yorkshire	Sus scrofa	commerical pig	22.97	99.38	M	0.9727	0.9682	0.963	0.9532	0.9353	405129738	397196724	0.9804
SAMEA7059329	Yorkshire	Sus scrofa	commerical pig	15.75	99.34	M	0.9722	0.9647	0.949	0.9142	0.8452	279142271	273389079	0.9794
SAMEA7059330	Yorkshire	Sus scrofa	commerical pig	16.2	99.33	M	0.9721	0.965	0.9504	0.9185	0.856	285325506	280069686	0.9816
SAMEA7059331	Yorkshire	Sus scrofa	commerical pig	14.47	99.29	M	0.9715	0.9624	0.9405	0.8895	0.7894	254554362	250139016	0.9827
SAMEA7059332	Yorkshire	Sus scrofa	commerical pig	17	99.3	M	0.9716	0.9652	0.9533	0.9276	0.8776	298742783	293381525	0.9821
SAMEA7059333	Yorkshire	Sus scrofa	commerical pig	14.26	99.3	M	0.9715	0.962	0.9393	0.8867	0.7834	250662395	245923214	0.9811
SAMEA7059334	Yorkshire	Sus scrofa	commerical pig	11.61	99.16	M	0.9696	0.9533	0.9051	0.7948	0.6128	204362080	200537760	0.9813
SAMEA7059335	Yorkshire	Sus scrofa	commerical pig	14.83	98.94	F	0.9677	0.9627	0.9538	0.9262	0.8555	256315312	252765736	0.9862
SAMEA7059336	Yorkshire	Sus scrofa	commerical pig	17.47	99.35	M	0.9711	0.9658	0.9562	0.9353	0.8951	302863741	297722118	0.983
SAMEA7059337	Yorkshire	Sus scrofa	commerical pig	17.22	99.32	M	0.9707	0.9655	0.9557	0.9345	0.8936	298763567	293836322	0.9835
SSC165	Pietrain	Sus scrofa	commerical pig	15.92	99.34	M	0.971	0.9572	0.9477	0.9156	0.8611	300642895	293559459	0.9764
SSC159	Pietrain	Sus scrofa	commerical pig	25.12	99.43	M	0.9734	0.9686	0.9672	0.9629	0.9549	429758797	426723135	0.9929
SSC161	Pietrain	Sus scrofa	commerical pig	25.56	99.42	M	0.9733	0.9687	0.9673	0.9632	0.9557	437702378	434652070	0.993
SSC160	Pietrain	Sus scrofa	commerical pig	17.05	98.97	F	0.9687	0.963	0.9607	0.952	0.9286	291213897	289310351	0.9935
pietrain11	Pietrain	Sus scrofa	commerical pig	11.43	98.07	F	0.9554	0.8055	0.7015	0.4486	0.225	308706515	306489514	0.9928
pietrain10	Pietrain	Sus scrofa	commerical pig	6.04	92.1	F	0.8935	0.5755	0.4704	0.2971	0.1769	175205695	170641748	0.974
pietrain01	Pietrain	Sus scrofa	commerical pig	12.01	98.58	F	0.9614	0.9097	0.8781	0.787	0.6596	355128280	346054890	0.9745
pietrain02	Pietrain	Sus scrofa	commerical pig	13.05	97.79	F	0.9545	0.915	0.8923	0.8239	0.7193	357898289	349145769	0.9755
pietrain03	Pietrain	Sus scrofa	commerical pig	13.4	97.75	F	0.9542	0.9189	0.8996	0.8407	0.7478	364632581	356789930	0.9785
pietrain04	Pietrain	Sus scrofa	commerical pig	15.39	98.74	F	0.964	0.9414	0.9279	0.8835	0.807	412495982	404142736	0.9797
pietrain05	Pietrain	Sus scrofa	commerical pig	10.78	99.17	M	0.9662	0.8934	0.8346	0.6662	0.4745	303764279	295698703	0.9734
pietrain09	Pietrain	Sus scrofa	commerical pig	11.24	97.78	M	0.9507	0.7993	0.7277	0.5787	0.4412	338636650	326377354	0.9638
pietrain08	Pietrain	Sus scrofa	commerical pig	10.9	99.12	M	0.9668	0.9178	0.8797	0.7587	0.5857	300655574	292289551	0.9722
pietrain07	Pietrain	Sus scrofa	commerical pig	10.95	99.09	M	0.9663	0.9188	0.8821	0.7658	0.5987	300770017	293370998	0.9754
pietrain06	Pietrain	Sus scrofa	commerical pig	10.8	98.62	M	0.9611	0.8281	0.7551	0.6048	0.4728	301271116	293363047	0.9738
PI21M21	Pietrain	Sus scrofa	commerical pig	12.66	97.68	M	0.9504	0.7854	0.6961	0.4918	0.2988	350615272	347197671	0.9903
PI21M20	Pietrain	Sus scrofa	commerical pig	7.51	95.99	M	0.9306	0.693	0.5945	0.4097	0.2632	227172858	217923221	0.9593
pietrain500	Pietrain	Sus scrofa	commerical pig	75.94	99.3	F	0.975	0.9691	0.9679	0.966	0.9643	2223155806	2162827206	0.9729
SAMN12229129	Pietrain	Sus scrofa	commerical pig	20.72	99.14	F	0.9688	0.9641	0.9603	0.9546	0.9432	553523881	539648327	0.9749
SAMN12229128	Pietrain	Sus scrofa	commerical pig	23.82	99.16	F	0.9693	0.9648	0.9615	0.9575	0.9508	644192956	626304672	0.9722
SAMN12229122	Pietrain	Sus scrofa	commerical pig	22.51	99.16	F	0.9688	0.9644	0.9607	0.9558	0.9472	622867256	601500312	0.9657
SAMN12229134	Pietrain	Sus scrofa	commerical pig	21.74	99.11	F	0.9684	0.9642	0.9608	0.9562	0.9481	580980705	567356446	0.9765
SAMN12229133	Pietrain	Sus scrofa	commerical pig	21.27	99.1	F	0.9677	0.9634	0.9599	0.9552	0.9466	572931156	558377986	0.9746
SAMN12229132	Pietrain	Sus scrofa	commerical pig	21.2	99.15	F	0.9691	0.9647	0.9612	0.9563	0.947	567444380	554027935	0.9764
SAMN12229115	Pietrain	Sus scrofa	commerical pig	23.4	99.51	M	0.9721	0.9673	0.9622	0.9532	0.9371	627582891	610627901	0.973
SAMN12229116	Pietrain	Sus scrofa	commerical pig	23.01	99.52	M	0.9723	0.9673	0.9617	0.9515	0.9325	617432529	601015916	0.9734
SAMN12229117	Pietrain	Sus scrofa	commerical pig	23.61	99.51	M	0.972	0.9675	0.9629	0.9549	0.9407	625227818	611286630	0.9777
SAMN12229118	Pietrain	Sus scrofa	commerical pig	24.23	99.51	M	0.9719	0.9674	0.9632	0.9562	0.9438	643863655	628547757	0.9762
SAMN12229111	Pietrain	Sus scrofa	commerical pig	23.69	99.17	F	0.9693	0.9649	0.9616	0.9575	0.9505	642881319	623683985	0.9701
landrace01	Landrace	Sus scrofa	commerical pig	12.46	97.69	F	0.9533	0.9098	0.8838	0.8048	0.6861	344660498	338180149	0.9812
landrace02	Landrace	Sus scrofa	commerical pig	12.76	97.73	F	0.9534	0.9105	0.8852	0.8088	0.694	354489517	347840797	0.9812
landrace03	Landrace	Sus scrofa	commerical pig	12.13	98	M	0.9557	0.903	0.8714	0.7804	0.6529	334701493	328835452	0.9825
landrace04	Landrace	Sus scrofa	commerical pig	11.61	97.83	M	0.954	0.8931	0.8572	0.7568	0.6216	204362080	200537760	0.9813
landrace13	Landrace	Sus scrofa	commerical pig	12.04	98.05	F	0.9554	0.8736	0.8113	0.6377	0.444	341707930	335045594	0.9805
landrace12	Landrace	Sus scrofa	commerical pig	11.57	96.86	F	0.9434	0.7923	0.7137	0.5381	0.3695	202539989	198978327	0.9824
landrace11	Landrace	Sus scrofa	commerical pig	10.74	95.74	M	0.9294	0.6953	0.6208	0.4886	0.3745	303432345	295491641	0.9738
landrace10	Landrace	Sus scrofa	commerical pig	10.54	97.3	M	0.9446	0.7399	0.6595	0.5102	0.3806	310080178	299117334	0.9646
landrace09	Landrace	Sus scrofa	commerical pig	11.57	98.11	M	0.9558	0.8949	0.8534	0.7315	0.5711	202539989	198978327	0.9824
landrace08	Landrace	Sus scrofa	commerical pig	11.58	98.56	M	0.9597	0.8578	0.7976	0.6506	0.493	376112033	363555639	0.9666
landrace07	Landrace	Sus scrofa	commerical pig	11.62	98.03	M	0.9559	0.8969	0.8611	0.7592	0.6203	327065705	320114701	0.9787
landrace06	Landrace	Sus scrofa	commerical pig	11.66	97.71	F	0.9533	0.9008	0.8682	0.7705	0.6298	323541762	293980259	0.9086
landrace05	Landrace	Sus scrofa	commerical pig	12.02	97.59	F	0.9524	0.9043	0.8752	0.7875	0.6581	331441695	325120235	0.9809
LR24F08	Landrace	Sus scrofa	commerical pig	9.91	97.79	F	0.953	0.7817	0.6851	0.4738	0.286	261576501	258342684	0.9876
SAMN05791653	Landrace	Sus scrofa	commerical pig	40.3	99.44	M	0.9717	0.9661	0.9581	0.9429	0.9161	801157767	756343104	0.9441
SAMN05791655	Landrace	Sus scrofa	commerical pig	22.98	99.32	M	0.9701	0.953	0.9087	0.8194	0.6809	484376836	463135445	0.9561
SAMN05791656	Landrace	Sus scrofa	commerical pig	17.49	99.37	M	0.9709	0.9616	0.9423	0.9038	0.8393	307588782	301738935	0.981
SAMN05791657	Landrace	Sus scrofa	commerical pig	37.86	99.48	M	0.9721	0.9664	0.9578	0.9406	0.91	788365792	757773844	0.9612
SAMN06289801	Landrace	Sus scrofa	commerical pig	11.62	84.08	F	0.8213	0.8037	0.7864	0.7541	0.6946	327065705	320114701	0.9787
SAMN06289800	Landrace	Sus scrofa	commerical pig	10.67	84.3	F	0.8237	0.8039	0.7863	0.751	0.6785	306304699	293769107	0.9591
SAMN06289799	Landrace	Sus scrofa	commerical pig	11.78	84.26	F	0.8231	0.8053	0.79	0.7622	0.708	310047440	304724529	0.9828
SAMN06289798	Landrace	Sus scrofa	commerical pig	11.21	84.07	F	0.8212	0.8031	0.7877	0.7592	0.7006	194960513	192025904	0.9849
SAMN06289797	Landrace	Sus scrofa	commerical pig	11.16	84	F	0.8205	0.8033	0.7872	0.7563	0.6937	310378871	281635163	0.9074
SAMN06562968	Landrace	Sus scrofa	commerical pig	11.08	98.24	F	0.959	0.9373	0.8879	0.7913	0.644	301111199	295504224	0.9814
SAMN07344465	Landrace	Sus scrofa	commerical pig	5.81	97.49	M	0.9541	0.7671	0.4492	0.1904	0.062	181822357	160690697	0.8838
S076_scau-A_D33_AHH2L5DSXX_S76	Duroc	Sus scrofa	commerical pig	8.87	98.82	M	0.9663	0.9097	0.759	0.5261	0.2942	157614685	152896322	0.9701
S136_scau-A_D7_AHH2L5DSXX_S136	Duroc	Sus scrofa	commerical pig	8.31	98.59	M	0.9638	0.8844	0.6836	0.4167	0.1981	149918446	143435208	0.9568
S135_scau-A_D6_AHH2L5DSXX_S135	Duroc	Sus scrofa	commerical pig	8.93	98.81	M	0.9658	0.9031	0.7333	0.4822	0.2505	165761169	162026918	0.9775
S137_scau-A_D8_AHH2L5DSXX_S137	Duroc	Sus scrofa	commerical pig	9.11	98.84	M	0.9662	0.9077	0.7478	0.5031	0.2678	159904536	156242947	0.9771
S133_scau-A_D4_AHH2L5DSXX_S133	Duroc	Sus scrofa	commerical pig	10.2	99.03	M	0.968	0.9271	0.8056	0.5934	0.3559	179455662	175128920	0.9759
S138_scau-A_D9_AHH2L5DSXX_S138	Duroc	Sus scrofa	commerical pig	10.52	99.07	M	0.9686	0.9284	0.8088	0.5983	0.3604	205480977	201114854	0.9788
S130_scau-A_D1_AHH2L5DSXX_S130	Duroc	Sus scrofa	commerical pig	11.41	99.17	M	0.9696	0.9419	0.8545	0.6804	0.4526	201316895	196222061	0.9747
S131_scau-A_D2_AHH2L5DSXX_S131	Duroc	Sus scrofa	commerical pig	10.78	99.07	M	0.9684	0.9332	0.8296	0.6404	0.4115	303764279	295698703	0.9734
S139_scau-A_D10_AHH2L5DSXX_S139	Duroc	Sus scrofa	commerical pig	10.75	99.09	M	0.9688	0.9341	0.8271	0.6291	0.393	306952200	299323275	0.9751
S140_scau-A_D11_AHH2L5DSXX_S140	Duroc	Sus scrofa	commerical pig	8.34	98.69	M	0.9646	0.893	0.7025	0.4362	0.2094	156835085	155077475	0.9888
S134_scau-A_D5_AHH2L5DSXX_S134	Duroc	Sus scrofa	commerical pig	8.8	98.82	M	0.9662	0.9057	0.7362	0.4807	0.2449	226676985	225148929	0.9933
S132_scau-A_D3_AHH2L5DSXX_S132	Duroc	Sus scrofa	commerical pig	9.24	98.96	M	0.9674	0.9156	0.7648	0.5239	0.2853	164270546	161884831	0.9855
S158_scau-A_D29_AHH2L5DSXX_S158	Duroc	Sus scrofa	commerical pig	8.2	98.74	M	0.9655	0.8955	0.7074	0.4424	0.2145	220528176	219590150	0.9957
S077_scau-A_D49_AHFTVFDSXX_S77	Duroc	Sus scrofa	commerical pig	7.72	98.15	F	0.9599	0.8764	0.6705	0.4107	0.2033	140002865	135126663	0.9652
S147_scau-A_D18_AHH2L5DSXX_S147	Duroc	Sus scrofa	commerical pig	9.61	98.67	F	0.965	0.9248	0.7856	0.5466	0.3032	169319197	165088206	0.975
S077_scau-A_D34_AHH2L5DSXX_S77	Duroc	Sus scrofa	commerical pig	8.16	98.52	F	0.9637	0.9059	0.7277	0.4621	0.2287	144098202	140073136	0.9721
S076_scau-A_D48_AHFTVFDSXX_S76	Duroc	Sus scrofa	commerical pig	7.55	98.25	F	0.9607	0.8744	0.653	0.3786	0.172	142728756	138399154	0.9697
S072_scau-A_D44_AHFTVFDSXX_S72	Duroc	Sus scrofa	commerical pig	7.66	98.35	F	0.9621	0.8792	0.657	0.377	0.1675	140915075	134212501	0.9524
S068_scau-A_D40_AHFTVFDSXX_S68	Duroc	Sus scrofa	commerical pig	7.15	98.14	F	0.9599	0.8608	0.6169	0.3353	0.1405	136888180	125686818	0.9182
S152_scau-A_D23_AHH2L5DSXX_S152	Duroc	Sus scrofa	commerical pig	9.26	98.66	F	0.9651	0.9171	0.764	0.5163	0.2763	163279084	159135518	0.9746
S144_scau-A_D15_AHH2L5DSXX_S144	Duroc	Sus scrofa	commerical pig	10.27	98.73	F	0.9658	0.9326	0.8149	0.5958	0.3515	286459441	259546584	0.9061
S135_scau-A_D36_BHGYLVDSXX_S135	Duroc	Sus scrofa	commerical pig	8.18	98.61	F	0.9644	0.912	0.745	0.4858	0.248	146708741	142048751	0.9682
S155_scau-A_D26_AHH2L5DSXX_S155	Duroc	Sus scrofa	commerical pig	9.25	98.69	F	0.9655	0.9207	0.7679	0.5143	0.2693	162293099	159347229	0.9818
S069_scau-A_D41_AHFTVFDSXX_S69	Duroc	Sus scrofa	commerical pig	7.77	98.31	F	0.9616	0.8804	0.6594	0.3775	0.1655	204507446	202149303	0.9885
S070_scau-A_D42_AHFTVFDSXX_S70	Duroc	Sus scrofa	commerical pig	7.47	98.27	F	0.961	0.8736	0.6428	0.3592	0.1536	199075409	196832565	0.9887
S078_scau-A_D35_AHH2L5DSXX_S78	Duroc	Sus scrofa	commerical pig	9.28	98.71	F	0.9656	0.9277	0.7986	0.5693	0.3249	163779020	159484924	0.9738
S075_scau-A_D32_AHH2L5DSXX_S75	Duroc	Sus scrofa	commerical pig	8.78	98.68	F	0.9655	0.9187	0.7626	0.5085	0.2658	236713569	235285492	0.994
S071_scau-A_D43_AHFTVFDSXX_S71	Duroc	Sus scrofa	commerical pig	7.39	98.25	F	0.961	0.8719	0.6415	0.3601	0.1554	135595211	129458762	0.9547
S154_scau-A_D25_AHH2L5DSXX_S154	Duroc	Sus scrofa	commerical pig	9.47	98.69	F	0.9655	0.9263	0.7887	0.5471	0.2989	165912634	162703237	0.9807
Baoshan-3	Baoshan	Sus scrofa	Yunnan indigenous pig	22.88	99.28	M	0.9675	0.9595	0.9485	0.9318	0.9072	509707429	485307182	0.9521
Baoshan-1	Baoshan	Sus scrofa	Yunnan indigenous pig	23.33	99.33	M	0.9679	0.9601	0.9494	0.9333	0.9101	514834227	492928960	0.9575
Baoshan-2	Baoshan	Sus scrofa	Yunnan indigenous pig	22.54	99.26	M	0.9671	0.9581	0.9453	0.9266	0.8998	499510323	478198705	0.9573
Baoshan-6	Baoshan	Sus scrofa	Yunnan indigenous pig	24.99	98.9	F	0.9641	0.9556	0.9449	0.9304	0.9113	553111189	529554403	0.9574
Baoshan-4	Baoshan	Sus scrofa	Yunnan indigenous pig	22.84	98.93	F	0.9648	0.957	0.9468	0.9321	0.911	512032959	486118790	0.9494
Baoshan-5	Baoshan	Sus scrofa	Yunnan indigenous pig	26.33	98.9	F	0.9639	0.9553	0.9445	0.9302	0.9116	581565455	557710160	0.959
BS34	Baoshan	Sus scrofa	Yunnan indigenous pig	14	98.98	M	0.9658	0.9329	0.8689	0.7773	0.6683	308002815	304427092	0.9884
BS7	Baoshan	Sus scrofa	Yunnan indigenous pig	16.43	99.24	M	0.9679	0.9585	0.9405	0.9059	0.8475	289377518	286202545	0.989
BS33	Baoshan	Sus scrofa	Yunnan indigenous pig	14.82	99.21	M	0.968	0.9579	0.9361	0.891	0.8125	262643883	259974446	0.9898
BS25	Baoshan	Sus scrofa	Yunnan indigenous pig	16.1	98.87	F	0.965	0.958	0.9466	0.9195	0.8633	306524270	302573184	0.9871
BS15	Baoshan	Sus scrofa	Yunnan indigenous pig	15.36	98.92	F	0.9659	0.9579	0.9428	0.9095	0.8462	271890227	267977895	0.9856
BS8	Baoshan	Sus scrofa	Yunnan indigenous pig	15.63	98.93	F	0.9661	0.9584	0.9437	0.909	0.8427	277865171	275008215	0.9897
BS17	Baoshan	Sus scrofa	Yunnan indigenous pig	15.6	98.91	F	0.9658	0.9563	0.933	0.8818	0.7974	279454414	275908428	0.9873
BS11	Baoshan	Sus scrofa	Yunnan indigenous pig	15.49	98.81	F	0.9641	0.9537	0.928	0.8734	0.7867	295724760	290335758	0.9818
BS26	Baoshan	Sus scrofa	Yunnan indigenous pig	17.64	98.94	F	0.9659	0.9592	0.9501	0.9316	0.8944	312382662	309420877	0.9905
BS20	Baoshan	Sus scrofa	Yunnan indigenous pig	17.9	98.96	F	0.9661	0.9603	0.9531	0.9386	0.9073	316929266	313896784	0.9904
GLGS4	Gaoligongshan	Sus scrofa	Yunnan indigenous pig	14.62	99.04	M	0.966	0.9516	0.9192	0.8575	0.7647	368586859	365914125	0.9927
GLGS5	Gaoligongshan	Sus scrofa	Yunnan indigenous pig	16.72	99.13	M	0.9666	0.9576	0.9425	0.9138	0.864	299519418	295956405	0.9881
GLGS25	Gaoligongshan	Sus scrofa	Yunnan indigenous pig	15.63	99.12	M	0.9664	0.9559	0.9381	0.9054	0.851	277865171	275008215	0.9897
GLGS21	Gaoligongshan	Sus scrofa	Yunnan indigenous pig	16.01	99.17	M	0.9671	0.9577	0.9408	0.9078	0.8509	284754248	281503839	0.9886
GLGS22	Gaoligongshan	Sus scrofa	Yunnan indigenous pig	15.21	99.23	M	0.9682	0.9587	0.9412	0.9073	0.8479	270724058	267254085	0.9872
GLGS13	Gaoligongshan	Sus scrofa	Yunnan indigenous pig	15.25	98.83	F	0.9644	0.9559	0.9419	0.9119	0.8527	271328533	267860330	0.9872
GLGS12	Gaoligongshan	Sus scrofa	Yunnan indigenous pig	15.48	98.88	F	0.9653	0.9569	0.9427	0.9127	0.8548	275483229	272081189	0.9877
GLGS9	Gaoligongshan	Sus scrofa	Yunnan indigenous pig	13.79	98.78	F	0.9634	0.9526	0.9291	0.875	0.7784	404995726	387091566	0.9558
GLGS30	Gaoligongshan	Sus scrofa	Yunnan indigenous pig	15.01	98.85	F	0.9646	0.9557	0.9408	0.9081	0.8439	262814658	259861671	0.9888
GLGS27	Gaoligongshan	Sus scrofa	Yunnan indigenous pig	15.48	98.83	F	0.9648	0.9562	0.9427	0.9142	0.8575	275483229	272081189	0.9877
SAMN01894361	Diqing Tibetan	Sus scrofa	Yunnan indigenous pig	5.23	96.93	F	0.9443	0.7926	0.5063	0.237	0.0834	141647841	138131431	0.9752
SAMN01894367	Diqing Tibetan	Sus scrofa	Yunnan indigenous pig	5.93	97.04	F	0.9455	0.8203	0.5829	0.3283	0.147	159978216	156298140	0.977
SAMN01894370	Diqing Tibetan	Sus scrofa	Yunnan indigenous pig	6.58	97.51	F	0.9504	0.8535	0.6563	0.4217	0.2272	176989696	174371718	0.9852
CB3-1	Diqing Tibetan	Sus scrofa	Yunnan indigenous pig	28.55	99.33	M	0.9685	0.9615	0.9592	0.9536	0.945	722028731	713960072	0.9888
CB3-2	Diqing Tibetan	Sus scrofa	Yunnan indigenous pig	29.31	99.18	M	0.9672	0.9591	0.9564	0.9498	0.9402	736087007	732570526	0.9952
CB3-3	Diqing Tibetan	Sus scrofa	Yunnan indigenous pig	29	99.31	M	0.9684	0.9614	0.9593	0.9539	0.9457	729130672	724843155	0.9941
CB3-4	Diqing Tibetan	Sus scrofa	Yunnan indigenous pig	27.95	99.32	M	0.9685	0.9613	0.959	0.953	0.9437	703538907	699861861	0.9948
CB3-5	Diqing Tibetan	Sus scrofa	Yunnan indigenous pig	27.57	99.34	M	0.9686	0.9614	0.9589	0.9525	0.9424	693598160	689792778	0.9945
CB3-6	Diqing Tibetan	Sus scrofa	Yunnan indigenous pig	23.31	99.28	F	0.9668	0.9559	0.9518	0.9406	0.9225	739393669	734051504	0.9928
CB22-6	Diqing Tibetan	Sus scrofa	Yunnan indigenous pig	22.1	99.23	M	0.9669	0.9499	0.9416	0.9197	0.8893	502075290	474268510	0.9446
CB22-4	Diqing Tibetan	Sus scrofa	Yunnan indigenous pig	22.41	99.28	M	0.9672	0.9526	0.9456	0.9263	0.8982	434838005	421940478	0.9703
CB22-3	Diqing Tibetan	Sus scrofa	Yunnan indigenous pig	23.67	99.29	M	0.9671	0.9542	0.9482	0.9319	0.9081	456835290	449124744	0.9831
CB22-5	Diqing Tibetan	Sus scrofa	Yunnan indigenous pig	22.08	99.29	M	0.9675	0.9526	0.945	0.9231	0.8906	497032949	469995891	0.9456
CB22-1	Diqing Tibetan	Sus scrofa	Yunnan indigenous pig	23.17	99.25	M	0.9668	0.9535	0.9473	0.9305	0.9064	510621960	488044336	0.9558
CB22-2	Diqing Tibetan	Sus scrofa	Yunnan indigenous pig	26.1	99.34	M	0.9682	0.9565	0.9512	0.9373	0.9179	581341555	553212439	0.9516
SAMN04347419	Diannan small-ear	Sus scrofa	Yunnan indigenous pig	171.19	99.83	M	0.9786	0.9762	0.9748	0.9737	0.9727	4803346183	4615670661	0.9609
SAMN06560373	Diannan small-ear	Sus scrofa	Yunnan indigenous pig	11.26	98.52	M	0.9596	0.9345	0.882	0.7859	0.6413	312881614	302914978	0.9681
SAMN06560458	Diannan small-ear	Sus scrofa	Yunnan indigenous pig	11.4	98.1	F	0.956	0.9335	0.886	0.7944	0.6544	323744348	310883343	0.9603
DNXE9	Diannan small-ear	Sus scrofa	Yunnan indigenous pig	15.97	99.14	M	0.9669	0.954	0.9262	0.8749	0.7985	279965458	277702778	0.9919
DNXE17	Diannan small-ear	Sus scrofa	Yunnan indigenous pig	17.94	99.2	M	0.9675	0.9556	0.9326	0.8918	0.8329	316292603	313227149	0.9903
DNXE22	Diannan small-ear	Sus scrofa	Yunnan indigenous pig	16.43	98.85	F	0.9647	0.956	0.9382	0.899	0.8306	289377518	286202545	0.989
DNXE5	Diannan small-ear	Sus scrofa	Yunnan indigenous pig	16.41	98.83	F	0.9647	0.9572	0.944	0.9144	0.8577	286845256	284470719	0.9917
DNXE20	Diannan small-ear	Sus scrofa	Yunnan indigenous pig	15.56	98.85	F	0.965	0.9569	0.9422	0.9097	0.8475	274093961	271301064	0.9898
DNXE7	Diannan small-ear	Sus scrofa	Yunnan indigenous pig	17.16	98.87	F	0.965	0.9575	0.944	0.9155	0.8644	302327918	299013690	0.989
DNXE27	Diannan small-ear	Sus scrofa	Yunnan indigenous pig	17.36	98.87	F	0.9648	0.9579	0.9467	0.9232	0.8789	310943612	308614489	0.9925
DNXE14	Diannan small-ear	Sus scrofa	Yunnan indigenous pig	16.29	98.88	F	0.9656	0.9589	0.9493	0.9279	0.8823	284848174	282275253	0.991
DNXE19	Diannan small-ear	Sus scrofa	Yunnan indigenous pig	16.5	98.83	F	0.9649	0.9579	0.9475	0.9248	0.878	295604813	292517643	0.9896
DNXE3	Diannan small-ear	Sus scrofa	Yunnan indigenous pig	19.31	99.02	F	0.9668	0.9611	0.9536	0.9382	0.9072	340883814	338391970	0.9927
SB14A	Saba	Sus scrofa	Yunnan indigenous pig	17.76	99.07	M	0.9656	0.9527	0.9289	0.8883	0.8289	311845445	308367108	0.9888
SB5	Saba	Sus scrofa	Yunnan indigenous pig	16.79	99.37	M	0.9698	0.9602	0.9412	0.905	0.8458	291164246	286290419	0.9833
SB21	Saba	Sus scrofa	Yunnan indigenous pig	16.24	99.11	M	0.9667	0.9568	0.938	0.9015	0.8409	287985382	284566270	0.9881
SB1	Saba	Sus scrofa	Yunnan indigenous pig	17.56	99.17	M	0.9672	0.9595	0.9476	0.9255	0.8872	309760745	306361032	0.989
SB13	Saba	Sus scrofa	Yunnan indigenous pig	16.06	99.14	M	0.9667	0.9571	0.9405	0.9094	0.8568	287569840	284131122	0.988
SB19	Saba	Sus scrofa	Yunnan indigenous pig	13.8	99.29	M	0.9694	0.9583	0.9343	0.8853	0.7998	400759059	384389936	0.9592
SB28	Saba	Sus scrofa	Yunnan indigenous pig	14.84	98.82	F	0.9649	0.9569	0.9424	0.9084	0.8409	272055378	268595008	0.9873
SB32	Saba	Sus scrofa	Yunnan indigenous pig	14.48	98.77	F	0.964	0.956	0.9413	0.9057	0.8328	273771984	269160333	0.9832
SB29	Saba	Sus scrofa	Yunnan indigenous pig	16.34	98.8	F	0.9643	0.9572	0.9469	0.9256	0.8819	288712895	285828146	0.99
SB15	Saba	Sus scrofa	Yunnan indigenous pig	16.32	99.07	F	0.9681	0.9619	0.9515	0.9287	0.8821	288681685	286224383	0.9915
norkorea01	Korean wild boar	Sus scrofa	Korean wild pig	14.74	98.35	M	0.9566	0.8923	0.8608	0.7806	0.6793	424567190	406728574	0.958
norkorea02	Korean wild boar	Sus scrofa	Korean wild pig	13.58	98.67	M	0.9598	0.8607	0.7944	0.6206	0.4275	405922326	384344424	0.9468
norkorea03	Korean wild boar	Sus scrofa	Korean wild pig	13.96	98.03	M	0.9535	0.8803	0.8455	0.7583	0.6501	386981785	366231574	0.9464
norkorea04	Korean wild boar	Sus scrofa	Korean wild pig	13.83	98.38	F	0.9578	0.911	0.8862	0.8172	0.7187	398452824	381987705	0.9587
norkorea05	Korean wild boar	Sus scrofa	Korean wild pig	13.31	98.34	M	0.9566	0.8901	0.8558	0.7648	0.6451	390594028	372040023	0.9525
norkorea06	Korean wild boar	Sus scrofa	Korean wild pig	12.78	98.45	F	0.9582	0.9058	0.8711	0.7653	0.6152	355040702	334358493	0.9417
norkorea07	Korean wild boar	Sus scrofa	Korean wild pig	13.92	98.58	M	0.9586	0.8424	0.7668	0.5778	0.3813	417624468	394487620	0.9446
norkorea08	Korean wild boar	Sus scrofa	Korean wild pig	13.93	98.97	M	0.9627	0.9117	0.8783	0.7797	0.6427	412838900	395114311	0.9571
norkorea09	Korean wild boar	Sus scrofa	Korean wild pig	13.86	98.83	F	0.9626	0.9263	0.8973	0.7987	0.6502	415091841	394954264	0.9515
norkorea10	Korean wild boar	Sus scrofa	Asian wild boar	13.96	98.52	M	0.9581	0.8831	0.8397	0.7212	0.5691	386981785	366231574	0.9464
sumatran01	Sumatra	Sus scrofa	Southeast Asia pig	8.21	79.62	F	0.7798	0.7079	0.6293	0.54	0.4421	233273134	229627272	0.9844
sumatran02	Sumatra	Sus scrofa	Southeast Asia pig	7.95	79.49	F	0.7788	0.7019	0.6165	0.5225	0.4244	222361080	220900499	0.9934
SBSB01U01	Sumatra	Sus scrofa	Southeast Asia pig	12.34	97.88	F	0.9521	0.9128	0.8532	0.7686	0.6586	374300792	358939321	0.959
F36	Vietnam	Sus scrofa	Southeast Asia pig	34.54	99.07	F	0.9679	0.9614	0.96	0.957	0.9532	588974154	585062449	0.9934
F44	Vietnam	Sus scrofa	Southeast Asia pig	39.69	99	F	0.9672	0.9627	0.9598	0.9568	0.9531	678812930	673309985	0.9919
F96	Vietnam	Sus scrofa	Southeast Asia pig	33.63	99.13	F	0.9688	0.9643	0.9614	0.9584	0.9542	574007775	569549462	0.9922
M05	Vietnam	Sus scrofa	Southeast Asia pig	35.01	99.39	M	0.9705	0.9655	0.9614	0.956	0.9476	597067894	593018567	0.9932
SAMN03160627	Jeju black	Sus scrofa	East Asian pig	15.62	98.69	F	0.9623	0.9335	0.863	0.7434	0.5919	465263096	439381538	0.9444
SAMN03160631	Jeju black	Sus scrofa	East Asian pig	14.65	98.85	M	0.9627	0.9328	0.8793	0.7954	0.6805	419220555	403466892	0.9624
SAMN03160632	Jeju black	Sus scrofa	East Asian pig	13.33	98.52	F	0.9604	0.9106	0.781	0.5786	0.3644	391213343	371214444	0.9489
SAMN03160633	Jeju black	Sus scrofa	East Asian pig	13.73	98.86	F	0.9637	0.9472	0.912	0.844	0.7356	401336149	383636169	0.9559
SAMN03160634	Jeju black	Sus scrofa	East Asian pig	15.67	98.96	F	0.9659	0.958	0.9444	0.9147	0.8558	420872688	409260476	0.9724
SAMN03160628	Jeju black	Sus scrofa	East Asian pig	15.1	98.72	F	0.9631	0.9482	0.9202	0.8662	0.7784	418383524	400700479	0.9577
SAMN03160629	Jeju black	Sus scrofa	East Asian pig	14.5	98.57	F	0.9613	0.9339	0.8633	0.7245	0.5318	392654576	379935137	0.9676
SAMN03160630	Jeju black	Sus scrofa	East Asian pig	15.04	98.7	F	0.9631	0.9464	0.9144	0.8551	0.764	420890971	402341818	0.9559
SAMN03160621	Korean native	Sus scrofa	East Asian pig	14.51	98.82	M	0.9621	0.9309	0.8671	0.7616	0.6213	418757386	401753302	0.9594
SAMN03160622	Korean native	Sus scrofa	East Asian pig	14.6	98.91	M	0.9631	0.941	0.9017	0.8375	0.7446	328371861	312562416	0.9519
SAMN03160623	Korean native	Sus scrofa	East Asian pig	14.52	99.11	M	0.965	0.9467	0.9076	0.8366	0.7302	417540767	401003677	0.9604
SAMN03160624	Korean native	Sus scrofa	East Asian pig	12.68	98.34	F	0.9582	0.9168	0.8203	0.6637	0.4797	367905018	352884116	0.9592
SAMN03160625	Korean native	Sus scrofa	East Asian pig	13.31	98.4	F	0.959	0.9315	0.8845	0.8094	0.7015	390594028	372040023	0.9525
SAMN03160626	Korean native	Sus scrofa	East Asian pig	13.85	98.35	F	0.9583	0.9288	0.877	0.7919	0.6702	405738006	386828559	0.9534
PS-83	Asian wild boar	Sus scrofa	Southwest Chinese wild pig	39.59	99.26	M	0.9686	0.9627	0.9611	0.9571	0.9509	678881361	673803920	0.9925
PS-84	Asian wild boar	Sus scrofa	Southwest Chinese wild pig	37.56	98.99	F	0.9668	0.9601	0.9581	0.9532	0.9462	650899511	642186311	0.9866
PS-85	Asian wild boar	Sus scrofa	Southwest Chinese wild pig	34.75	98.94	F	0.9663	0.9591	0.9568	0.9511	0.9419	597756082	592933541	0.9919
Pygmyhog03	Pygmy hog	Porcula salvania	Southeast Asia pig	14.36	97.45	M	0.9454	0.8965	0.8068	0.6826	0.5474	416414433	393444456	0.9448
Pygmyhog04	Pygmy hog	Porcula salvania	Southeast Asia pig	9.6	96.06	F	0.9312	0.8244	0.6495	0.4639	0.3126	291371945	274057716	0.9406
Pygmyhog05	Pygmy hog	Porcula salvania	Southeast Asia pig	36.45	98.03	F	0.9537	0.9439	0.9355	0.9252	0.9101	1009862318	959757014	0.9504
Pygmyhog01	Pygmy hog	Porcula salvania	Southeast Asia pig	13.54	97.13	F	0.9412	0.8926	0.8022	0.6743	0.5325	421549489	381381266	0.9047
Pygmyhog06	Pygmy hog	Porcula salvania	Southeast Asia pig	11.47	97	M	0.9398	0.8728	0.754	0.6023	0.4513	302225469	302041911	0.9994
Pygmyhog02	Pygmy hog	Porcula salvania	Southeast Asia pig	14.11	97.49	F	0.9462	0.915	0.849	0.7365	0.5956	421602641	395790432	0.9388
PS-32	Bearded pig	Sus Barbatus	Southeast Asia pig	5.14	76.91	F	0.7535	0.6212	0.4653	0.3132	0.1922	137035214	136920468	0.9992
SBSB02F03	Bearded pig	Sus Barbatus	Southeast Asia pig	10.35	98.48	F	0.9579	0.936	0.8731	0.7299	0.5212	301274419	287695077	0.9549
SBSB02M02	Bearded pig	Sus Barbatus	Southeast Asia pig	17.87	98.98	M	0.9642	0.953	0.938	0.9117	0.8685	367509317	352854840	0.9601
SBSB02M03	Bearded pig	Sus Barbatus	Southeast Asia pig	10.67	98.81	M	0.9606	0.9352	0.8728	0.7488	0.5687	306304699	293769107	0.9591
PS-33	Visayan warty pig	Sus Cebifrons	Southeast Asia pig	7.7	79.65	F	0.7804	0.7211	0.6447	0.5434	0.4224	198918708	198783227	0.9993
SCEB01F01	Visayan warty pig	Sus Cebifrons	Southeast Asia pig	11.27	97.97	F	0.952	0.9208	0.8621	0.7601	0.6144	317225528	308731820	0.9732
SCEB02M01	Visayan warty pig	Sus Cebifrons	Southeast Asia pig	20.42	98.97	M	0.9635	0.9545	0.9457	0.9312	0.9065	502050405	486719983	0.9695
cebifrons01	Visayan warty pig	Sus Cebifrons	Southeast Asia pig	32.37	99.09	M	0.9655	0.9585	0.9539	0.9492	0.943	732389188	710664531	0.9703
cebifrons02	Visayan warty pig	Sus Cebifrons	Southeast Asia pig	12.29	98.7	M	0.9594	0.9393	0.8961	0.8123	0.6843	344095284	327257755	0.9511
cebifrons03	Visayan warty pig	Sus Cebifrons	Southeast Asia pig	11.27	97.97	F	0.952	0.9208	0.8621	0.7601	0.6144	317225528	308731820	0.9732
cebifrons07	Visayan warty pig	Sus Cebifrons	Southeast Asia pig	5.72	97.07	F	0.9456	0.8336	0.58	0.2985	0.1153	105196131	103003277	0.9792
cebifrons04	Visayan warty pig	Sus Cebifrons	Southeast Asia pig	12.91	98.6	M	0.9606	0.9428	0.91	0.8474	0.7445	251996362	245911955	0.9759
cebifrons05	Visayan warty pig	Sus Cebifrons	Southeast Asia pig	12.48	98.32	F	0.9585	0.9429	0.9143	0.8519	0.7389	244336519	238271201	0.9752
cebifrons06	Visayan warty pig	Sus Cebifrons	Southeast Asia pig	10.84	98.2	F	0.9573	0.9364	0.8898	0.7897	0.6292	315650700	300064311	0.9506
celebensis	Sulawesi warty pig	Sus Celebensis	Southeast Asia pig	16.87	81.28	F	0.7949	0.7568	0.7243	0.6908	0.6553	509893320	500030163	0.9807
SCEL01U01	Sulawesi warty pig	Sus Celebensis	Southeast Asia pig	7.17	96.73	F	0.9383	0.8378	0.6661	0.4561	0.2652	196374769	193573650	0.9857
SCEL01U02	Sulawesi warty pig	Sus Celebensis	Southeast Asia pig	10.84	98.68	M	0.9592	0.9355	0.8793	0.7656	0.5948	315650700	300064311	0.9506
PS-35	Javan warty pig	Sus Verrucosus	Southeast Asia pig	9.7	80.1	M	0.7845	0.7261	0.6671	0.5998	0.524	281680052	281457755	0.9992
SVSV01F01	Javan warty pig	Sus Verrucosus	Southeast Asia pig	11.98	98.42	F	0.957	0.9429	0.9142	0.8415	0.7038	333355677	322779946	0.9683
PS-107	Javan warty pig	Sus Verrucosus	Southeast Asia pig	18.63	98.72	M	0.9626	0.9539	0.9442	0.9272	0.8968	324205920	322008479	0.9932
SVSV01U01	Javan warty pig	Sus Verrucosus	Southeast Asia pig	38.61	99.2	M	0.9674	0.9598	0.9548	0.9499	0.9444	1182433714	1080186759	0.9135

## Sheet: Table S2
Table S2. Cross-validation (CV) errors for ADMIXTURE ancestry models with K= 2-21.
K value	CV error
K = 2	0.33648
K = 3	0.28331
K = 4	0.26882
K = 5	0.26626
K = 6	0.26693
K = 7	0.24366
K = 8	0.24564
K = 9	0.23792
K = 10	0.23482
K = 11	0.241
K = 12	0.24158
K = 13	0.24248
K = 14	0.23734
K = 15	0.24054
K = 16	0.24171
K = 17	0.24397
K = 18	0.24544
K = 19	0.2467
K = 20	0.25055
K = 21	0.26245

## Sheet: Table S3
Table S3. FST values among 16 pig breeds/populations.
Breeds/Populations	Baoshan	Diannan samll-ear	Gaoligongshan	Saba	Diqing Tibetan	Korean wild boar	Sumatra	Vietnam	Jeju black	Korean native	Asian wild boar	Pygmy hog	Bearded pig	Visayan warty pig	Sulawesi warty pig	Javan warty pig
Baoshan	0
Diannan samll-ear	0.05	0
Gaoligongshan	0.078	0.085	0
Saba	0.03	0.037	0.058	0
Diqing Tibetan	0.22	0.225	0.234	0.202	0
Korean wild boar	0.141	0.157	0.184	0.133	0.228	0
Sumatra	0.267	0.294	0.312	0.26	0.382	0.107	0
Vietnam	0.278	0.305	0.323	0.271	0.391	0.138	0.004	0
Jeju black	0.032	0.043	0.045	0.021	0.199	0.1	0.205	0.218	0
Korean native	0.059	0.071	0.103	0.052	0.233	0.143	0.262	0.273	0.001	0
Asian wild boar	0.367	0.372	0.378	0.35	0.13	0.383	0.52	0.529	0.34	0.379	0
Pygmy hog	0.535	0.539	0.545	0.519	0.248	0.548	0.677	0.685	0.506	0.545	0.132	0
Bearded pig	0.577	0.581	0.587	0.562	0.304	0.592	0.718	0.726	0.548	0.587	0.269	0.079	0
Visayan warty pig	0.225	0.228	0.244	0.209	0.099	0.253	0.388	0.398	0.203	0.236	0.149	0.237	0.268	0
Sulawesi warty pig	0.192	0.194	0.224	0.177	0.308	0.262	0.388	0.399	0.171	0.203	0.453	0.615	0.655	0.217	0
Javan warty pig	0.166	0.17	0.188	0.147	0.221	0.222	0.353	0.364	0.143	0.179	0.273	0.524	0.571	0.188	0.151	0

## Sheet: Table S4
Table S4. Nm values among 16 pig breeds/populations.
Breeds/Populations	Baoshan	Diannan samll-ear	Gaoligongshan	Saba	Diqing Tibetan	Korean wild boar	Sumatra	Vietnam	Jeju black	Korean native	Asian wild boar	Pygmy hog	Bearded pig	Visayan warty pig	Sulawesi warty pig	Javan warty pig
Baoshan	0
Diannan samll-ear	4.75	0
Gaoligongshan	2.95513	2.69118	0
Saba	8.08333	6.50676	4.06034	0
Diqing Tibetan	0.886364	0.861111	0.818376	0.987624	0
Korean wild boar	1.52305	1.34236	1.1087	1.6297	0.846491	0
Sumatra	0.68633	0.60034	0.551282	0.711538	0.40445	2.08645	0
Vietnam	0.649281	0.569672	0.523994	0.672509	0.389386	1.56159	62.25	0
Jeju black	7.5625	5.56395	5.30556	11.6548	1.00628	2.25	0.969512	0.896789	0
Korean native	3.98729	3.27113	2.17718	4.55769	0.822961	1.49825	0.704198	0.665751	249.75	0
Asian wild boar	0.431199	0.422043	0.411376	0.464286	1.67308	0.402742	0.230769	0.22259	0.485294	0.409631	0
Pygmy hog	0.21729	0.213822	0.208716	0.231696	0.758065	0.206204	0.119276	0.114964	0.244071	0.208716	1.64394	0
Bearded pig	0.183276	0.180293	0.175894	0.19484	0.572368	0.172297	0.0981894	0.0943526	0.206204	0.175894	0.679368	2.91456	0
Visayan warty pig	0.861111	0.846491	0.77459	0.946172	2.27525	0.738142	0.39433	0.378141	0.981527	0.809322	1.42785	0.804852	0.682836	0
Sulawesi warty pig	1.05208	1.03866	0.866071	1.16243	0.561688	0.704198	0.39433	0.376566	1.21199	0.981527	0.301876	0.156504	0.131679	0.902074	0
Javan warty pig	1.25602	1.22059	1.07979	1.45068	0.881222	0.876126	0.458215	0.436813	1.49825	1.14665	0.665751	0.227099	0.187828	1.07979	1.40563	0

## Sheet: Table S5
Table S5. The result of D-statistics among Southeast Asia pigs.
H1	H2	H3	Outgroup	D-statistic	standard error	Z-score
Diannan small-ear	Baoshan	Vietnam	Visayan warty pig	-0.0535	0.003027	-17.679
Diannan small-ear	Gaoligongshan	Vietnam	Visayan warty pig	-0.0026	0.002671	-0.981
Diannan small-ear	Jeju black	Vietnam	Visayan warty pig	-0.3313	0.005484	-60.409
Diannan small-ear	Korean wild boar	Vietnam	Visayan warty pig	-0.0808	0.004889	-16.528
Diannan small-ear	Korean native	Vietnam	Visayan warty pig	0.0067	0.002832	2.378
Diannan small-ear	Saba	Vietnam	Visayan warty pig	-0.0356	0.003072	-11.603
Diannan small-ear	Sumatra	Vietnam	Visayan warty pig	-0.5982	0.008103	-73.826
Diannan small-ear	Diqing Tibetan	Vietnam	Visayan warty pig	0.3574	0.003019	100
Diannan small-ear	Asian wild boar	Vietnam	Visayan warty pig	0.5213	0.003175	100
Diannan small-ear	Baoshan	Jeju black	Visayan warty pig	-0.0299	0.001434	-20.821
Diannan small-ear	Gaoligongshan	Jeju black	Visayan warty pig	-0.0394	0.001421	-27.708
Diannan small-ear	Vietnam	Jeju black	Visayan warty pig	-0.2891	0.005216	-55.43
Diannan small-ear	Korean wild boar	Jeju black	Visayan warty pig	0.0901	0.002932	30.734
Diannan small-ear	Korean native	Jeju black	Visayan warty pig	-0.0171	0.00154	-11.13
Diannan small-ear	Saba	Jeju black	Visayan warty pig	-0.0178	0.001466	-12.172
Diannan small-ear	Sumatra	Jeju black	Visayan warty pig	-0.2847	0.005306	-53.658
Diannan small-ear	Diqing Tibetan	Jeju black	Visayan warty pig	0.3569	0.00275	100
Diannan small-ear	Asian wild boar	Jeju black	Visayan warty pig	0.5251	0.003019	100
Diannan small-ear	Baoshan	Korean native	Visayan warty pig	-0.0055	0.001485	-3.714
Diannan small-ear	Gaoligongshan	Korean native	Visayan warty pig	0.0303	0.001713	17.669
Diannan small-ear	Saba	Korean native	Visayan warty pig	0.0088	0.001312	6.717
Diannan small-ear	Diqing Tibetan	Korean native	Visayan warty pig	0.3892	0.002951	100
Diannan small-ear	Jeju black	Korean native	Visayan warty pig	0.0421	0.00194	21.713
Diannan small-ear	Korean wild boar	Korean native	Visayan warty pig	0.2633	0.002892	91.037
Diannan small-ear	Sumatra	Korean native	Visayan warty pig	0.1044	0.002956	35.311
Diannan small-ear	Vietnam	Korean native	Visayan warty pig	0.1029	0.003221	31.962
Diannan small-ear	Asian wild boar	Korean native	Visayan warty pig	0.5687	0.003135	100
Diannan small-ear	Baoshan	Korean wild boar	Visayan warty pig	-0.0178	0.001432	-12.43
Diannan small-ear	Gaoligongshan	Korean wild boar	Visayan warty pig	0.0097	0.001273	7.614
Diannan small-ear	Saba	Korean wild boar	Visayan warty pig	-0.007	0.001421	-4.936
Diannan small-ear	Diqing Tibetan	Korean wild boar	Visayan warty pig	0.1371	0.001613	84.991
Diannan small-ear	Jeju black	Korean wild boar	Visayan warty pig	-0.1298	0.003132	-41.463
Diannan small-ear	Korean native	Korean wild boar	Visayan warty pig	0.0121	0.001344	9.04
Diannan small-ear	Sumatra	Korean wild boar	Visayan warty pig	-0.3349	0.005097	-65.694
Diannan small-ear	Vietnam	Korean wild boar	Visayan warty pig	-0.2889	0.005539	-52.154
Diannan small-ear	Asian wild boar	Korean wild boar	Visayan warty pig	0.3142	0.001693	100
Diannan small-ear	Baoshan	Asian wild boar	Visayan warty pig	-0.0061	0.000805	-7.638
Diannan small-ear	Gaoligongshan	Asian wild boar	Visayan warty pig	-0.0373	0.001245	-29.938
Diannan small-ear	Saba	Asian wild boar	Visayan warty pig	-0.0123	0.000854	-14.406
Diannan small-ear	Diqing Tibetan	Asian wild boar	Visayan warty pig	-0.2202	0.001699	-100
Diannan small-ear	Jeju black	Asian wild boar	Visayan warty pig	-0.0211	0.001204	-17.539
Diannan small-ear	Korean native	Asian wild boar	Visayan warty pig	0.0065	0.001085	6.007
Diannan small-ear	Sumatra	Asian wild boar	Visayan warty pig	-0.0141	0.002048	-6.864
Diannan small-ear	Vietnam	Asian wild boar	Visayan warty pig	-0.0147	0.002016	-7.306
Diannan small-ear	Korean wild boar	Asian wild boar	Visayan warty pig	-0.1474	0.001634	-90.193
Baoshan	Asian wild boar	Diannan small-ear	Visayan warty pig	0.5648	0.003027	100
Baoshan	Gaoligongshan	Diannan small-ear	Visayan warty pig	0.0212	0.001399	15.162
Baoshan	Saba	Diannan small-ear	Visayan warty pig	0.0063	0.001095	5.746
Baoshan	Diqing Tibetan	Diannan small-ear	Visayan warty pig	0.3855	0.002807	100
Baoshan	Jeju black	Diannan small-ear	Visayan warty pig	0.0551	0.001457	37.795
Baoshan	Korean native	Diannan small-ear	Visayan warty pig	-0.0045	0.001415	-3.21
Baoshan	Sumatra	Diannan small-ear	Visayan warty pig	0.0937	0.002556	36.681
Baoshan	Vietnam	Diannan small-ear	Visayan warty pig	0.0947	0.00273	34.682
Baoshan	Korean wild boar	Diannan small-ear	Visayan warty pig	0.2514	0.002617	96.06
Gaoligongshan	Asian wild boar	Diannan small-ear	Visayan warty pig	0.5603	0.003063	100
Gaoligongshan	Baoshan	Diannan small-ear	Visayan warty pig	-0.0212	0.001399	-15.162
Gaoligongshan	Saba	Diannan small-ear	Visayan warty pig	-0.015	0.001302	-11.513
Gaoligongshan	Diqing Tibetan	Diannan small-ear	Visayan warty pig	0.3724	0.002724	100
Gaoligongshan	Jeju black	Diannan small-ear	Visayan warty pig	0.0341	0.00143	23.847
Gaoligongshan	Korean native	Diannan small-ear	Visayan warty pig	-0.0255	0.001692	-15.067
Gaoligongshan	Sumatra	Diannan small-ear	Visayan warty pig	0.0699	0.002479	28.185
Gaoligongshan	Vietnam	Diannan small-ear	Visayan warty pig	0.0708	0.002647	26.755
Gaoligongshan	Korean wild boar	Diannan small-ear	Visayan warty pig	0.2308	0.002464	93.648
Saba	Asian wild boar	Diannan small-ear	Visayan warty pig	0.5629	0.003083	100
Saba	Baoshan	Diannan small-ear	Visayan warty pig	-0.0063	0.001095	-5.746
Saba	Gaoligongshan	Diannan small-ear	Visayan warty pig	0.015	0.001302	11.513
Saba	Diqing Tibetan	Diannan small-ear	Visayan warty pig	0.3828	0.002845	100
Saba	Jeju black	Diannan small-ear	Visayan warty pig	0.0485	0.001472	32.972
Saba	Korean native	Diannan small-ear	Visayan warty pig	-0.0108	0.001394	-7.73
Saba	Sumatra	Diannan small-ear	Visayan warty pig	0.0864	0.002588	33.381
Saba	Vietnam	Diannan small-ear	Visayan warty pig	0.0874	0.002768	31.582
Saba	Korean wild boar	Diannan small-ear	Visayan warty pig	0.2451	0.002663	92.026
Diqing Tibetan	Asian wild boar	Diannan small-ear	Visayan warty pig	0.3088	0.001891	100
Diqing Tibetan	Baoshan	Diannan small-ear	Visayan warty pig	-0.3855	0.002807	-100
Diqing Tibetan	Gaoligongshan	Diannan small-ear	Visayan warty pig	-0.3724	0.002724	-100
Diqing Tibetan	Saba	Diannan small-ear	Visayan warty pig	-0.3828	0.002845	-100
Diqing Tibetan	Jeju black	Diannan small-ear	Visayan warty pig	-0.3456	0.002616	-100
Diqing Tibetan	Korean native	Diannan small-ear	Visayan warty pig	-0.3873	0.003084	-100
Diqing Tibetan	Sumatra	Diannan small-ear	Visayan warty pig	-0.3284	0.002815	-100
Diqing Tibetan	Vietnam	Diannan small-ear	Visayan warty pig	-0.3276	0.002736	-100
Diqing Tibetan	Korean wild boar	Diannan small-ear	Visayan warty pig	-0.1821	0.001421	-100
Diannan small-ear	Diqing Tibetan	Jeju black	Visayan warty pig	0.5251	0.003019	100
Diannan small-ear	Diqing Tibetan	Korean wild boar	Visayan warty pig	0.3142	0.001693	100
Diannan small-ear	Diqing Tibetan	Korean native	Visayan warty pig	0.5687	0.003135	100
Diannan small-ear	Diqing Tibetan	Sumatra	Visayan warty pig	0.5223	0.003171	100
Diannan small-ear	Diqing Tibetan	Vietnam	Visayan warty pig	0.5213	0.003175	100
Diannan small-ear	Diqing Tibetan	Asian wild boar	Visayan warty pig	-0.2202	0.001699	-100
Diannan small-ear	Diqing Tibetan	Pygmy hog	Visayan warty pig	-0.6934	0.003529	-100
Diannan small-ear	Diqing Tibetan	Bearded pig	Visayan warty pig	-0.696	0.003599	-100
Diannan small-ear	Diqing Tibetan	Sulawesi warty pig	Visayan warty pig	0.5949	0.002989	100
Diannan small-ear	Diqing Tibetan	Javan warty pig	Visayan warty pig	0.2541	0.003951	64.309
Note: The result of D-statistics performed to detect admixture from of the tribe of H3 to either H2 or H1. Negative D-statistic values indicate that gene flow has occurred from H3 to H2, and positive D-statistic values indicate that gene flow has occurred from H3 to H1. Significant Z-scores are > |±3|. Visayan warty pig is regarded as outgroup.

## Sheet: Table S6
Table S6. Summary of windows in the top 0.001 quantile of fd values from Vietnam to Diannan small-ear pigs.
Chromosome	Position (Mb)	fd	Dxy	Fst	Genes in windows
Chr1	98.75-99.15	0.8249	0.0896	0.0009	SNORD58, C18orf32, DYM, RPL17-C18orf32, LIPG
Chr1	115.85-116.25	0.8064	0.0584	0.0214	RFX7, NEDD4, PRTG
Chr2	64.95-65.35	0.8623	0.1033	0.0084	MIR181C, ssc-mir-27a, ssc-mir-181d, ssc-mir-24-1, ssc-mir-23a, ADGRL1, ASF1B, PRKACA, C19orf67, PALM3, IL27RA, RLN3, RFX1, DCAF15, PODNL1, CC2D1A, BRME1, NANOS3, ZSWIM4, C19orf53, MRI1, CCDC130
Chr2	90.55-90.95	0.835	0.0679	0.0107	ATG10, RPS23
Chr2	111.95-112.35	0.9105	0.1113	0.0388	--
Chr2	112.05-112.45	0.8241	0.0612	0.0068	--
Chr7	47-47.4	0.9264	0.0911	0.0046	ELOVL5, CHRNA3, CHRNA5
Chr6	47.85-48.25	0.8332	0.1559	0.0055	U6, IL28B, LRFN1, GMFG, SAMD4B, TIMM50, PAF1, ZFP36, PLEKHG2, RPS16, SUPT5H, DLL3, SELENOV, EID2, LGALS13
Chr6	47.95-48.35	0.9137	0.1353	0.0045	U4, U6, IL28B, LRFN1, GMFG, SAMD4B, TIMM50, PAF1, ZFP36, PLEKHG2, RPS16, SUPT5H, DLL3, SELENOV, EID2, LGALS13, DYRK1B, FBL
Chr8	51.65-52.05	0.9004	0.1063	0.017	NAF1
Chr8	51.95-52.35	0.8704	0.058	0.0072	NAF1, NPY1R, NPY5R, TKTL2, TMA16
Chr8	52.05-52.45	0.8406	0.0801	0.0156	NPY1R, NPY5R, TKTL2, TMA16, MARCHF1
Chr13	92.45-92.85	0.9921	0.2044	0.0168	MBNL1
Chr13	110.35-110.75	0.8333	0.1507	0.0182	PLD1, TMEM212, FNDC3B
Chr13	162.45-162.85	0.867	0.1262	0.0028	CRYBG3, ARL6, EPHA6

## Sheet: Table S7
Table S7. Summary of windows in the top 0.001 quantiles of QTL traits from Vietnam to Diannan small-ear pigs.
Chromosome	Position (Mb)	QTL traits
Chr1	98.75-99.15	Drip loss (20), Average daily gain (4), Backfat at last rib (3), Carcass weight (hot) (3), PH for Longissmus dorsi (3), Shoulder subcutaneous fat thickness (3), backfat at P2 position (2), Estimated carcass lean content (2), External fat on ham (2), Front feet conformation (2), Marbling (2), Melanoma susceptibility (2), White blood cell number (2), 45 min-24 h pH decline (1), Average backfat thic…
Chr1	115.85-116.25	Drip loss (9), Average daily gain (5), PH for Longissmus dorsi (5), Backfat at last rib (3), Body weight (weaning) (3), Shoulder subcutaneous fat thickness (3), Teat number (3), Average backfat thickness (2), backfat at P2 position (2), Backfat at rump (2), Backfat at tenth rib (2), Backfat weight (2), Carcass weight (hot) (2), Ear area (2), Ear erectness (2), Ear weight (2), External fat on ham …
Chr2	64.95-65.35	Actinobacillus pleuropneumoniae susceptibility (7), Average backfat thickness (4), Backfat at last rib (4), C3c concentration (4), Fat-cuts percentage (4), Shoulder subcutaneous fat thickness (4), Fat to meat ratio (3), Abdominal fat weight (2), Average daily gain (2), Backfat at mid-back (2), Carcass weight (hot) (2), Cholesterol level (2), Dressing percentage (2), Drip loss (2), Firmness (2), L…
Chr2	90.55-90.95	Actinobacillus pleuropneumoniae susceptibility (8), C3c concentration (4), Ham weight (4), Carcass weight (hot) (3), Cooking loss (3), Loin muscle area (3), Shear force (3), Shoulder subcutaneous fat thickness (3), Abdominal fat weight (2), Average backfat thickness (2), Average daily gain (2), Backfat at mid-back (2), Estimated carcass lean content (2), Linolenic acid content (2), androstenone l…
Chr2	111.95-112.35	Actinobacillus pleuropneumoniae susceptibility (9), C3c concentration (4), Ham weight (4), Shear force (3), Average daily gain (2), Backfat at mid-back (2), Carcass weight (hot) (2), Cooking loss (2), Estimated carcass lean content (2), Meat color b* (2), Percentage type IIb fibers (2), Shoulder subcutaneous fat thickness (2), Abdominal fat weight (1), Arachidic acid content (1), Arachidonic acid…
Chr2	112.05-112.45	Actinobacillus pleuropneumoniae susceptibility (9), C3c concentration (4), Ham weight (4), Shear force (3), Average daily gain (2), Backfat at mid-back (2), Carcass weight (hot) (2), Cooking loss (2), Estimated carcass lean content (2), Meat color b* (2), Percentage type IIb fibers (2), Shoulder subcutaneous fat thickness (2), Abdominal fat weight (1), Arachidic acid content (1), Arachidonic acid…
Chr6	47.85-48.25	Mean platelet volume (6), Meat color a* (5), Loin muscle area (4), Average daily gain (3), Actinobacillus pleuropneumoniae susceptibility (2), Drip loss (2), Empty body protein content (2), Lean meat percentage (2), Marbling (2), Teat number (2), 45 min-3 hr pH decline (1), ADV antibody titer (1), Alkaline phosphatase activity (1), Average backfat thickness (1), Backfat at first rib (1), Backfat …
Chr6	47.95-48.35	Mean platelet volume (9), Meat color a* (5), Loin muscle area (4), Average daily gain (3), Lean meat percentage (3), Actinobacillus pleuropneumoniae susceptibility (2), Drip loss (2), Empty body protein content (2), Marbling (2), Teat number (2), 45 min-3 hr pH decline (1), ADV antibody titer (1), Alkaline phosphatase activity (1), Average backfat thickness (1), Backfat at first rib (1), Backfat …
Chr7	47-47.4	Average backfat thickness (21), Average daily gain (18), Adipocyte diameter (11), Backfat at last rib (9), Carcass length (7), Conductivity 45 minutes post-mortem (6), Fat androstenone level (5), Ham weight (5), Loin muscle area (5), NADP-malate dehydrogenase activity (5), Shoulder subcutaneous fat thickness (5), Backfat at last lumbar (4), Backfat at mid-back (4), Leaf fat weight (4), backfat ab…
Chr8	51.65-52.05	Carcass weight (hot) (2), Ham weight (2), Loin muscle area (2), Teat number (2), Abdominal fat weight (1), Activity during lying (1), Alkaline phosphatase activity (1), Average daily gain (1), Backfat at rump (1), Belly weight (1), Body weight (20 weeks) (1), Body weight (3 weeks) (1), Body weight (30 weeks) (1), Body weight (34 weeks) (1), Body weight (birth) (1), Carcass length (1), Corpus lute…
Chr8	51.95-52.35	Carcass weight (hot) (2), Corpus luteum number (2), Ham weight (2), Loin muscle area (2), Mean corpuscular volume (2), Teat number (2), Abdominal fat weight (1), Activity during lying (1), Alkaline phosphatase activity (1), Average daily gain (1), Backfat at rump (1), Belly weight (1), Body weight (20 weeks) (1), Body weight (3 weeks) (1), Body weight (30 weeks) (1), Body weight (34 weeks) (1), B…
Chr8	52.05-52.45	Carcass weight (hot) (2), Conductivity 45 minutes post-mortem (2), Corpus luteum number (2), Ham weight (2), Loin muscle area (2), Mean corpuscular volume (2), Abdominal fat weight (1), Activity during lying (1), Alkaline phosphatase activity (1), Average daily gain (1), Backfat at rump (1), Belly weight (1), Body weight (20 weeks) (1), Body weight (3 weeks) (1), Body weight (30 weeks) (1), Body …
Chr13	92.45-92.85	Average daily gain (4), Loin muscle area (2), Muscle moisture percentage (2), Nonfunctional nipples (2), Red blood cell count (2), Actinobacillus pleuropneumoniae susceptibility (1), Age at puberty (1), androstenone sensory panel (1), Arachidic acid content (1), Backfat at last rib (1), Backfat between 3rd and 4th last ribs (1), Backfat weight (1), Basophil number (1), Body weight (birth) (1), Ca…
Chr13	110.35-110.75	Meat color a* (3), Backfat at last rib (2), Carcass length (2), Hematocrit (2), Hemoglobin (2), PH for Longissmus dorsi (2), Actinobacillus pleuropneumoniae susceptibility (1), Arachidic acid content (1), Average daily gain (1), backfat at P2 position (1), Capric acid content (1), Conductivity 45 minutes post-mortem (1), Corpus luteum number (1), Dressing percentage (1), Embryo weight (1), Front …
Chr13	162.45-162.85	Interleukin-12 level (5), Average daily gain (2), Body weight (5 weeks) (2), Maternal infanticide (2), Actinobacillus pleuropneumoniae susceptibility (1), Arachidic acid content (1), Calcium level (1), Cholesterol level (1), Corpus luteum number (1), Cortisol level (1), Feed conversion ratio (1), Mean corpuscular hemoglobin content (1), Mean corpuscular volume (1), Meat color a* (1), Melanoma sus…

## Sheet: Table S8
Table S8. Enrichement anlaysis of KEGG pathways and GO terms of introgression genes from Vietnam pigs to the Diannan small-ear pig population.
Term	Database	ID	Input number	Background number	P-Value	Corrected P-Value	Input
Neuroactive ligand-receptor interaction	KEGG PATHWAY	ssc04080	5	336	0.000469765	0.0242921	RLN3|CHRNA5|NPY1R|NPY5R|CHRNA3
Regulation of lipolysis in adipocytes	KEGG PATHWAY	ssc04923	2	55	0.00529513	0.0844849	NPY1R|PRKACA
cAMP signaling pathway	KEGG PATHWAY	ssc04024	3	212	0.0079787	0.0844849	NPY1R|PRKACA|PLD1
GnRH signaling pathway	KEGG PATHWAY	ssc04912	2	89	0.0130394	0.0844849	PRKACA|PLD1
Endocrine resistance	KEGG PATHWAY	ssc01522	2	91	0.0135893	0.0844849	DLL3|PRKACA
Parathyroid hormone synthesis, secretion and action	KEGG PATHWAY	ssc04928	2	104	0.017403	0.0844849	PRKACA|PLD1
Glutamatergic synapse	KEGG PATHWAY	ssc04724	2	110	0.0192991	0.0844849	PRKACA|PLD1
Cholinergic synapse	KEGG PATHWAY	ssc04725	2	112	0.0199496	0.0844849	PRKACA|CHRNA3
Autophagy - animal	KEGG PATHWAY	ssc04140	2	128	0.0254767	0.0882685	ATG10|PRKACA
Relaxin signaling pathway	KEGG PATHWAY	ssc04926	2	129	0.0258407	0.0882685	PRKACA|RLN3
Ribosome	KEGG PATHWAY	ssc03010	2	132	0.0269453	0.0895683	RPS16|RPS23
Jak-STAT signaling pathway	KEGG PATHWAY	ssc04630	2	151	0.0343704	0.101975	IL28B|IL27RA
Tight junction	KEGG PATHWAY	ssc04530	2	166	0.0407282	0.110766	NEDD4|PRKACA
Fatty acid elongation	KEGG PATHWAY	ssc00062	1	26	0.0501294	0.125849	ELOVL5
Biosynthesis of unsaturated fatty acids	KEGG PATHWAY	ssc01040	1	28	0.0537431	0.128625	ELOVL5
Pentose phosphate pathway	KEGG PATHWAY	ssc00030	1	28	0.0537431	0.128625	TKTL2
Autophagy - other	KEGG PATHWAY	ssc04136	1	32	0.0609301	0.140217	ATG10
Prion diseases	KEGG PATHWAY	ssc05020	1	33	0.0627185	0.142506	PRKACA
Human T-cell leukemia virus 1 infection	KEGG PATHWAY	ssc05166	2	220	0.0667941	0.147111	ZFP36|PRKACA
Ras signaling pathway	KEGG PATHWAY	ssc04014	2	229	0.0715661	0.152025	PRKACA|PLD1
Endocytosis	KEGG PATHWAY	ssc04144	2	238	0.0764463	0.157726	NEDD4|PLD1
Vasopressin-regulated water reabsorption	KEGG PATHWAY	ssc04962	1	43	0.0804196	0.163887	PRKACA
Hedgehog signaling pathway	KEGG PATHWAY	ssc04340	1	44	0.0821715	0.163887	PRKACA
Ether lipid metabolism	KEGG PATHWAY	ssc00565	1	45	0.0839202	0.164782	PLD1
Endocrine and other factor-regulated calcium reabsorption	KEGG PATHWAY	ssc04961	1	46	0.0856657	0.164782	PRKACA
Cocaine addiction	KEGG PATHWAY	ssc05030	1	47	0.0874078	0.164782	PRKACA
Notch signaling pathway	KEGG PATHWAY	ssc04330	1	47	0.0874078	0.164782	DLL3
Ovarian steroidogenesis	KEGG PATHWAY	ssc04913	1	47	0.0874078	0.164782	PRKACA
Cholesterol metabolism	KEGG PATHWAY	ssc04979	1	47	0.0874078	0.164782	LIPG
Cytokine-cytokine receptor interaction	KEGG PATHWAY	ssc04060	2	259	0.0882277	0.164782	IL28B|IL27RA
Cysteine and methionine metabolism	KEGG PATHWAY	ssc00270	1	49	0.0908824	0.164782	MRI1
Fatty acid metabolism	KEGG PATHWAY	ssc01212	1	57	0.104652	0.182378	ELOVL5
Glycerolipid metabolism	KEGG PATHWAY	ssc00561	1	59	0.108062	0.187411	LIPG
Longevity regulating pathway - multiple species	KEGG PATHWAY	ssc04213	1	61	0.111459	0.192374	PRKACA
Cortisol synthesis and secretion	KEGG PATHWAY	ssc04927	1	62	0.113153	0.193438	PRKACA
Amphetamine addiction	KEGG PATHWAY	ssc05031	1	64	0.116532	0.196408	PRKACA
Long-term potentiation	KEGG PATHWAY	ssc04720	1	64	0.116532	0.196408	PRKACA
Taste transduction	KEGG PATHWAY	ssc04742	1	67	0.121576	0.202015	PRKACA
Metabolic pathways	KEGG PATHWAY	ssc01100	5	1388	0.124174	0.202015	TKTL2|ELOVL5|PLD1|LIPG|MRI1
Renin secretion	KEGG PATHWAY	ssc04924	1	69	0.124923	0.202015	PRKACA
Bile secretion	KEGG PATHWAY	ssc04976	1	69	0.124923	0.202015	PRKACA
Biosynthesis of amino acids	KEGG PATHWAY	ssc01230	1	70	0.126592	0.203795	TKTL2
Thyroid hormone synthesis	KEGG PATHWAY	ssc04918	1	71	0.128257	0.205468	PRKACA
Gastric acid secretion	KEGG PATHWAY	ssc04971	1	72	0.12992	0.205468	PRKACA
Salivary secretion	KEGG PATHWAY	ssc04970	1	75	0.134889	0.211463	PRKACA
Ribosome biogenesis in eukaryotes	KEGG PATHWAY	ssc03008	1	78	0.13983	0.215446	FBL
Insulin secretion	KEGG PATHWAY	ssc04911	1	84	0.14963	0.227615	PRKACA
Gap junction	KEGG PATHWAY	ssc04540	1	85	0.151252	0.22815	PRKACA
GABAergic synapse	KEGG PATHWAY	ssc04727	1	87	0.154489	0.228302	PRKACA
Progesterone-mediated oocyte maturation	KEGG PATHWAY	ssc04914	1	88	0.156102	0.228302	PRKACA
Fc gamma R-mediated phagocytosis	KEGG PATHWAY	ssc04666	1	89	0.157713	0.228302	PLD1
Longevity regulating pathway	KEGG PATHWAY	ssc04211	1	89	0.157713	0.228302	PRKACA
Morphine addiction	KEGG PATHWAY	ssc05032	1	90	0.15932	0.228784	PRKACA
Th1 and Th2 cell differentiation	KEGG PATHWAY	ssc04658	1	91	0.160924	0.229254	DLL3
Amoebiasis	KEGG PATHWAY	ssc05146	1	91	0.160924	0.229254	PRKACA
Dilated cardiomyopathy (DCM)	KEGG PATHWAY	ssc05414	1	93	0.164124	0.231971	PRKACA
Aldosterone synthesis and secretion	KEGG PATHWAY	ssc04925	1	93	0.164124	0.231971	PRKACA
Circadian entrainment	KEGG PATHWAY	ssc04713	1	95	0.167312	0.233717	PRKACA
Glycerophospholipid metabolism	KEGG PATHWAY	ssc00564	1	95	0.167312	0.233717	PLD1
Choline metabolism in cancer	KEGG PATHWAY	ssc05231	1	96	0.168902	0.235022	PLD1
Inflammatory mediator regulation of TRP channels	KEGG PATHWAY	ssc04750	1	98	0.172072	0.235778	PRKACA
Melanogenesis	KEGG PATHWAY	ssc04916	1	99	0.173653	0.236141	PRKACA
Glucagon signaling pathway	KEGG PATHWAY	ssc04922	1	100	0.17523	0.237387	PRKACA
Th17 cell differentiation	KEGG PATHWAY	ssc04659	1	107	0.186191	0.248486	IL27RA
Serotonergic synapse	KEGG PATHWAY	ssc04726	1	111	0.192391	0.252074	PRKACA
Carbon metabolism	KEGG PATHWAY	ssc01200	1	112	0.193933	0.252254	TKTL2
Oocyte meiosis	KEGG PATHWAY	ssc04114	1	115	0.198544	0.257318	PRKACA
Sphingolipid signaling pathway	KEGG PATHWAY	ssc04071	1	117	0.201603	0.258847	PLD1
Thyroid hormone signaling pathway	KEGG PATHWAY	ssc04919	1	117	0.201603	0.258847	PRKACA
Platelet activation	KEGG PATHWAY	ssc04611	1	122	0.209201	0.264448	PRKACA
Dopaminergic synapse	KEGG PATHWAY	ssc04728	1	126	0.215228	0.271112	PRKACA
Vascular smooth muscle contraction	KEGG PATHWAY	ssc04270	1	130	0.221211	0.276706	PRKACA
Estrogen signaling pathway	KEGG PATHWAY	ssc04915	1	131	0.222699	0.277601	PRKACA
Apelin signaling pathway	KEGG PATHWAY	ssc04371	1	134	0.227148	0.280125	PRKACA
Ubiquitin mediated proteolysis	KEGG PATHWAY	ssc04120	1	134	0.227148	0.280125	NEDD4
Insulin signaling pathway	KEGG PATHWAY	ssc04910	1	135	0.228626	0.280125	PRKACA
Parkinson disease	KEGG PATHWAY	ssc05012	1	142	0.238891	0.289735	PRKACA
Adrenergic signaling in cardiomyocytes	KEGG PATHWAY	ssc04261	1	143	0.240346	0.290519	PRKACA
Breast cancer	KEGG PATHWAY	ssc05224	1	145	0.243249	0.292061	DLL3
Retrograde endocannabinoid signaling	KEGG PATHWAY	ssc04723	1	145	0.243249	0.292061	PRKACA
Phospholipase D signaling pathway	KEGG PATHWAY	ssc04072	1	146	0.244696	0.292819	PLD1
Oxytocin signaling pathway	KEGG PATHWAY	ssc04921	1	148	0.247582	0.294311	PRKACA
Cushing syndrome	KEGG PATHWAY	ssc04934	1	150	0.250458	0.295771	PRKACA
Pathways in cancer	KEGG PATHWAY	ssc05200	2	506	0.251677	0.296236	DLL3|PRKACA
Wnt signaling pathway	KEGG PATHWAY	ssc04310	1	155	0.2576	0.299283	PRKACA
Chemokine signaling pathway	KEGG PATHWAY	ssc04062	1	177	0.28824	0.329011	PRKACA
Kaposi sarcoma-associated herpesvirus infection	KEGG PATHWAY	ssc05167	1	177	0.28824	0.329011	ZFP36
Axon guidance	KEGG PATHWAY	ssc04360	1	182	0.295028	0.334117	EPHA6
Viral carcinogenesis	KEGG PATHWAY	ssc05203	1	183	0.296379	0.334591	PRKACA
Epstein-Barr virus infection	KEGG PATHWAY	ssc05169	1	195	0.312384	0.349364	NEDD4
Calcium signaling pathway	KEGG PATHWAY	ssc04020	1	196	0.313701	0.349747	PRKACA
Proteoglycans in cancer	KEGG PATHWAY	ssc05205	1	200	0.318946	0.354495	PRKACA
Human cytomegalovirus infection	KEGG PATHWAY	ssc05163	1	215	0.338269	0.371372	PRKACA
Thermogenesis	KEGG PATHWAY	ssc04714	1	229	0.355818	0.384248	PRKACA
MicroRNAs in cancer	KEGG PATHWAY	ssc05206	1	244	0.374114	0.401667	MIR181C
MAPK signaling pathway	KEGG PATHWAY	ssc04010	1	286	0.422675	0.44485	PRKACA
Human papillomavirus infection	KEGG PATHWAY	ssc05165	1	318	0.457176	0.477111	PRKACA
Olfactory transduction	KEGG PATHWAY	ssc04740	1	1053	0.870903	0.873335	PRKACA
outflow tract morphogenesis	Gene Ontology	GO:0003151	3	32	4.06445e-05	0.0132893	NPY1R|NEDD4|NPY5R
peptide YY receptor activity	Gene Ontology	GO:0001601	2	5	7.40352e-05	0.0132893	NPY1R|NPY5R
acetylcholine receptor activity	Gene Ontology	GO:0015464	2	9	0.000192959	0.0207564	CHRNA5|CHRNA3
acetylcholine-gated channel complex	Gene Ontology	GO:0005892	2	10	0.000231269	0.0207564	CHRNA5|CHRNA3
synaptic transmission, cholinergic	Gene Ontology	GO:0007271	2	14	0.000418447	0.0242921	CHRNA5|CHRNA3
acetylcholine-gated cation-selective channel activity	Gene Ontology	GO:0022848	2	15	0.000473663	0.0242921	CHRNA5|CHRNA3
transcription elongation from RNA polymerase II promoter	Gene Ontology	GO:0006368	2	18	0.000659324	0.0295872	SUPT5H|PAF1
RNA splicing	Gene Ontology	GO:0008380	2	29	0.00159217	0.0635101	MBNL1|CCDC130
cytosolic small ribosomal subunit	Gene Ontology	GO:0022627	2	42	0.00318842	0.0844849	RPS16|RPS23
excitatory postsynaptic potential	Gene Ontology	GO:0060079	2	47	0.00393967	0.0844849	CHRNA5|CHRNA3
lipid catabolic process	Gene Ontology	GO:0016042	2	52	0.00476498	0.0844849	PLD1|LIPG
ribosome	Gene Ontology	GO:0005840	2	53	0.0049388	0.0844849	RPS16|RPS23
postsynaptic membrane	Gene Ontology	GO:0045211	2	64	0.00703949	0.0844849	CHRNA5|CHRNA3
ion transmembrane transport	Gene Ontology	GO:0034220	2	67	0.00767125	0.0844849	CHRNA5|CHRNA3
regulation of membrane potential	Gene Ontology	GO:0042391	2	70	0.00832769	0.0844849	CHRNA5|NEDD4
neuropeptide signaling pathway	Gene Ontology	GO:0007218	2	78	0.0101966	0.0844849	NPY1R|NPY5R
synapse	Gene Ontology	GO:0045202	3	234	0.0103938	0.0844849	CHRNA5|RPS23|NPY5R
glucocorticoid receptor signaling pathway	Gene Ontology	GO:0042921	1	5	0.0113593	0.0844849	NEDD4
response to selenium ion	Gene Ontology	GO:0010269	1	5	0.0113593	0.0844849	SELENOV
Cdc73/Paf1 complex	Gene Ontology	GO:0016593	1	5	0.0113593	0.0844849	PAF1
interleukin-2 receptor binding	Gene Ontology	GO:0005134	1	5	0.0113593	0.0844849	TIMM50
viral budding	Gene Ontology	GO:0046755	1	5	0.0113593	0.0844849	NEDD4
positive regulation of T-helper 1 type immune response	Gene Ontology	GO:0002827	1	5	0.0113593	0.0844849	IL27RA
L-methionine salvage from methylthioadenosine	Gene Ontology	GO:0019509	1	5	0.0113593	0.0844849	MRI1
regulation of microvillus assembly	Gene Ontology	GO:0032534	1	5	0.0113593	0.0844849	PLD1
cholinergic synapse	Gene Ontology	GO:0098981	1	5	0.0113593	0.0844849	PLD1
lipoprotein lipase activity	Gene Ontology	GO:0004465	1	5	0.0113593	0.0844849	LIPG
negative regulation of meiotic cell cycle process involved in oocyte maturation	Gene Ontology	GO:1904145	1	5	0.0113593	0.0844849	PRKACA
3-oxo-lignoceronyl-CoA synthase activity	Gene Ontology	GO:0102338	1	6	0.0132402	0.0844849	ELOVL5
germinal vesicle	Gene Ontology	GO:0042585	1	6	0.0132402	0.0844849	PRKACA
DNA replication-dependent nucleosome assembly	Gene Ontology	GO:0006335	1	6	0.0132402	0.0844849	ASF1B
granular component	Gene Ontology	GO:0001652	1	6	0.0132402	0.0844849	FBL
negative regulation of type 2 immune response	Gene Ontology	GO:0002829	1	6	0.0132402	0.0844849	IL27RA
negative regulation of sodium ion transmembrane transporter activity	Gene Ontology	GO:2000650	1	6	0.0132402	0.0844849	NEDD4
regulation of DNA-templated transcription, elongation	Gene Ontology	GO:0032784	1	6	0.0132402	0.0844849	SUPT5H
3-oxo-cerotoyl-CoA synthase activity	Gene Ontology	GO:0102337	1	6	0.0132402	0.0844849	ELOVL5
sodium channel inhibitor activity	Gene Ontology	GO:0019871	1	6	0.0132402	0.0844849	NEDD4
3-oxo-arachidoyl-CoA synthase activity	Gene Ontology	GO:0102336	1	6	0.0132402	0.0844849	ELOVL5
very-long-chain 3-ketoacyl-CoA synthase activity	Gene Ontology	GO:0102756	1	6	0.0132402	0.0844849	ELOVL5
thiamine pyrophosphate binding	Gene Ontology	GO:0030976	1	6	0.0132402	0.0844849	TKTL2
response to nicotine	Gene Ontology	GO:0035094	1	6	0.0132402	0.0844849	CHRNA5
positive regulation of fatty acid biosynthetic process	Gene Ontology	GO:0045723	1	6	0.0132402	0.0844849	ELOVL5
endocardial cushion development	Gene Ontology	GO:0003197	1	7	0.0151175	0.0844849	NEDD4
fatty acid elongation, saturated fatty acid	Gene Ontology	GO:0019367	1	7	0.0151175	0.0844849	ELOVL5
release of cytochrome c from mitochondria	Gene Ontology	GO:0001836	1	7	0.0151175	0.0844849	TIMM50
progesterone receptor signaling pathway	Gene Ontology	GO:0050847	1	7	0.0151175	0.0844849	NEDD4
postsynaptic cytosol	Gene Ontology	GO:0099524	1	7	0.0151175	0.0844849	NEDD4
fatty acid elongase activity	Gene Ontology	GO:0009922	1	7	0.0151175	0.0844849	ELOVL5
AMP-activated protein kinase activity	Gene Ontology	GO:0004679	1	7	0.0151175	0.0844849	PRKACA
dopaminergic synapse	Gene Ontology	GO:0098691	1	7	0.0151175	0.0844849	CHRNA5
TIM23 mitochondrial import inner membrane translocase complex	Gene Ontology	GO:0005744	1	7	0.0151175	0.0844849	TIMM50
translation repressor activity	Gene Ontology	GO:0030371	1	7	0.0151175	0.0844849	SAMD4B
phospholipase A1 activity	Gene Ontology	GO:0008970	1	7	0.0151175	0.0844849	LIPG
fatty acid elongation, polyunsaturated fatty acid	Gene Ontology	GO:0034626	1	7	0.0151175	0.0844849	ELOVL5
TFIID-class transcription factor complex binding	Gene Ontology	GO:0001094	1	7	0.0151175	0.0844849	FBL
fatty acid elongation, monounsaturated fatty acid	Gene Ontology	GO:0034625	1	7	0.0151175	0.0844849	ELOVL5
negative regulation of vascular endothelial growth factor receptor signaling pathway	Gene Ontology	GO:0030948	1	7	0.0151175	0.0844849	NEDD4
DNA replication-independent nucleosome assembly	Gene Ontology	GO:0006336	1	7	0.0151175	0.0844849	ASF1B
protein kinase A signaling	Gene Ontology	GO:0010737	1	8	0.0169914	0.0844849	PRKACA
U2-type spliceosomal complex	Gene Ontology	GO:0005684	1	8	0.0169914	0.0844849	CCDC130
protein serine/threonine/tyrosine kinase activity	Gene Ontology	GO:0004712	1	8	0.0169914	0.0844849	DYRK1B
long-chain fatty-acyl-CoA biosynthetic process	Gene Ontology	GO:0035338	1	8	0.0169914	0.0844849	ELOVL5
positive regulation of immune response	Gene Ontology	GO:0050778	1	8	0.0169914	0.0844849	IL28B
protein polyubiquitination	Gene Ontology	GO:0000209	2	107	0.0183406	0.0844849	NEDD4|DCAF15
unsaturated fatty acid biosynthetic process	Gene Ontology	GO:0006636	1	9	0.0188618	0.0844849	ELOVL5
post-mRNA release spliceosomal complex	Gene Ontology	GO:0071014	1	9	0.0188618	0.0844849	CCDC130
regulation of actin cytoskeleton reorganization	Gene Ontology	GO:2000249	1	9	0.0188618	0.0844849	GMFG
phospholipid homeostasis	Gene Ontology	GO:0055091	1	9	0.0188618	0.0844849	LIPG
ionotropic glutamate receptor binding	Gene Ontology	GO:0035255	1	9	0.0188618	0.0844849	NEDD4
receptor catabolic process	Gene Ontology	GO:0032801	1	9	0.0188618	0.0844849	NEDD4
regulation of synapse organization	Gene Ontology	GO:0050807	1	9	0.0188618	0.0844849	NEDD4
reverse cholesterol transport	Gene Ontology	GO:0043691	1	9	0.0188618	0.0844849	LIPG
lipase activity	Gene Ontology	GO:0016298	1	10	0.0207287	0.0844849	LIPG
nuclear-transcribed mRNA poly(A) tail shortening	Gene Ontology	GO:0000289	1	10	0.0207287	0.0844849	SAMD4B
ubiquitin-dependent protein catabolic process via the multivesicular body sorting pathway	Gene Ontology	GO:0043162	1	10	0.0207287	0.0844849	NEDD4
protein targeting to lysosome	Gene Ontology	GO:0006622	1	10	0.0207287	0.0844849	NEDD4
cardiac left ventricle morphogenesis	Gene Ontology	GO:0003214	1	10	0.0207287	0.0844849	NPY5R
Arp2/3 complex binding	Gene Ontology	GO:0071933	1	10	0.0207287	0.0844849	GMFG
negative regulation of neurogenesis	Gene Ontology	GO:0050768	1	10	0.0207287	0.0844849	PRTG
Golgi apparatus	Gene Ontology	GO:0005794	4	549	0.0208442	0.0844849	DYM|NEDD4|PLD1|LIPG
protein kinase A binding	Gene Ontology	GO:0051018	1	11	0.0225921	0.0844849	CRYBG3
protein lipidation	Gene Ontology	GO:0006497	1	11	0.0225921	0.0844849	ATG10
high-density lipoprotein particle remodeling	Gene Ontology	GO:0034375	1	11	0.0225921	0.0844849	LIPG
stress granule assembly	Gene Ontology	GO:0034063	1	11	0.0225921	0.0844849	RPS23
RNA polymerase binding	Gene Ontology	GO:0070063	1	11	0.0225921	0.0844849	NEDD4
phosphatidic acid biosynthetic process	Gene Ontology	GO:0006654	1	11	0.0225921	0.0844849	PLD1
regulation of smoothened signaling pathway	Gene Ontology	GO:0008589	1	11	0.0225921	0.0844849	ARL6
proline-rich region binding	Gene Ontology	GO:0070064	1	11	0.0225921	0.0844849	NEDD4
chemical synaptic transmission	Gene Ontology	GO:0007268	2	121	0.0229891	0.0850834	CHRNA5|NPY5R
cysteine-type endopeptidase activity involved in apoptotic process	Gene Ontology	GO:0097153	1	12	0.024452	0.0877826	LGALS13
T cell activation	Gene Ontology	GO:0042110	1	12	0.024452	0.0877826	NEDD4
protein modification by small protein conjugation	Gene Ontology	GO:0032446	1	12	0.024452	0.0877826	ATG10
translation	Gene Ontology	GO:0006412	2	127	0.0251148	0.0882685	RPS16|RPS23
triglyceride catabolic process	Gene Ontology	GO:0019433	1	13	0.0263084	0.0882685	LIPG
very long-chain fatty acid biosynthetic process	Gene Ontology	GO:0042761	1	13	0.0263084	0.0882685	ELOVL5
feeding behavior	Gene Ontology	GO:0007631	1	13	0.0263084	0.0882685	NPY1R
blastocyst hatching	Gene Ontology	GO:0001835	1	13	0.0263084	0.0882685	ASF1B
9+0 non-motile cilium	Gene Ontology	GO:0097731	1	14	0.0281614	0.0910807	NPY5R
small ribosomal subunit	Gene Ontology	GO:0015935	1	14	0.0281614	0.0910807	RPS16
blood vessel morphogenesis	Gene Ontology	GO:0048514	1	14	0.0281614	0.0910807	NEDD4
positive regulation of activated T cell proliferation	Gene Ontology	GO:0042104	1	15	0.030011	0.0945082	IL27RA
retina layer formation	Gene Ontology	GO:0010842	1	15	0.030011	0.0945082	ARL6
sphingolipid biosynthetic process	Gene Ontology	GO:0030148	1	15	0.030011	0.0945082	ELOVL5
receptor signaling pathway via JAK-STAT	Gene Ontology	GO:0007259	1	16	0.031857	0.0985921	IL28B
cellular response to glucose stimulus	Gene Ontology	GO:0071333	1	16	0.031857	0.0985921	PRKACA
regulation of mRNA stability	Gene Ontology	GO:0043488	1	17	0.0336997	0.100818	SAMD4B
polysomal ribosome	Gene Ontology	GO:0042788	1	17	0.0336997	0.100818	RPS23
protein import into mitochondrial matrix	Gene Ontology	GO:0030150	1	17	0.0336997	0.100818	TIMM50
phospholipase activity	Gene Ontology	GO:0004620	1	17	0.0336997	0.100818	LIPG
structural constituent of ribosome	Gene Ontology	GO:0003735	2	152	0.034781	0.102347	RPS16|RPS23
cell motility	Gene Ontology	GO:0048870	1	18	0.0355389	0.102891	PLD1
regulation of dendrite morphogenesis	Gene Ontology	GO:0048814	1	18	0.0355389	0.102891	NEDD4
regulation of multicellular organism growth	Gene Ontology	GO:0040014	1	19	0.0373746	0.106488	NPY1R
regulation of actin filament polymerization	Gene Ontology	GO:0030833	1	19	0.0373746	0.106488	PLEKHG2
mRNA binding	Gene Ontology	GO:0003729	2	161	0.0385623	0.108272	SUPT5H|SAMD4B
structural constituent of eye lens	Gene Ontology	GO:0005212	1	20	0.039207	0.108272	CRYBG3
cytoplasmic side of rough endoplasmic reticulum membrane	Gene Ontology	GO:0098556	1	20	0.039207	0.108272	RPS23
phosphoprotein phosphatase activity	Gene Ontology	GO:0004721	1	20	0.039207	0.108272	TIMM50
protein kinase A regulatory subunit binding	Gene Ontology	GO:0034237	1	21	0.0410359	0.110766	PRKACA
macroautophagy	Gene Ontology	GO:0016236	1	21	0.0410359	0.110766	ATG10
ribonucleoprotein complex binding	Gene Ontology	GO:0043021	1	22	0.0428614	0.113142	TIMM50
neuromuscular junction development	Gene Ontology	GO:0007528	1	22	0.0428614	0.113142	NEDD4
maturation of SSU-rRNA from tricistronic rRNA transcript (SSU-rRNA, 5.8S rRNA, LSU-rRNA)	Gene Ontology	GO:0000462	1	22	0.0428614	0.113142	RPS16
cellular response to heat	Gene Ontology	GO:0034605	1	23	0.0446835	0.116242	PRKACA
receptor internalization	Gene Ontology	GO:0031623	1	23	0.0446835	0.116242	NEDD4
glucose metabolic process	Gene Ontology	GO:0006006	1	24	0.0465022	0.119245	NPY1R
sensory perception of pain	Gene Ontology	GO:0019233	1	24	0.0465022	0.119245	NPY1R
protein monoubiquitination	Gene Ontology	GO:0006513	1	25	0.0483175	0.123021	NEDD4
fatty acid biosynthetic process	Gene Ontology	GO:0006633	1	26	0.0501294	0.125849	LIPG
neuron projection	Gene Ontology	GO:0043005	2	188	0.0507811	0.1266	CHRNA5|NPY5R
regulation of blood pressure	Gene Ontology	GO:0008217	1	27	0.051938	0.12771	NPY1R
heterophilic cell-cell adhesion via plasma membrane cell adhesion molecules	Gene Ontology	GO:0007157	1	27	0.051938	0.12771	ADGRL1
drug binding	Gene Ontology	GO:0008144	1	28	0.0537431	0.128625	DCAF15
regulation of synaptic vesicle exocytosis	Gene Ontology	GO:2000300	1	28	0.0537431	0.128625	CHRNA5
sperm flagellum	Gene Ontology	GO:0036126	1	29	0.0555449	0.132057	PRKACA
regulation of RNA splicing	Gene Ontology	GO:0043484	1	30	0.0573433	0.133677	MBNL1
lens development in camera-type eye	Gene Ontology	GO:0002088	1	30	0.0573433	0.133677	CRYBG3
cytoplasmic translation	Gene Ontology	GO:0002181	1	30	0.0573433	0.133677	RPS23
presynaptic membrane	Gene Ontology	GO:0042734	1	32	0.0609301	0.140217	ADGRL1
ephrin receptor signaling pathway	Gene Ontology	GO:0048013	1	33	0.0627185	0.142506	EPHA6
cytokine binding	Gene Ontology	GO:0019955	1	34	0.0645035	0.14564	IL27RA
endocytic vesicle	Gene Ontology	GO:0030139	1	35	0.0662852	0.146891	PLD1
adaptive immune response	Gene Ontology	GO:0002250	1	35	0.0662852	0.146891	NEDD4
response to virus	Gene Ontology	GO:0009615	1	35	0.0662852	0.146891	CCDC130
positive regulation of translation	Gene Ontology	GO:0045727	1	36	0.0680636	0.148993	PLD1
intracellular anatomical structure	Gene Ontology	GO:0005622	1	37	0.0698386	0.150132	ATG10
cytoplasmic stress granule	Gene Ontology	GO:0010494	1	37	0.0698386	0.150132	MBNL1
autophagy	Gene Ontology	GO:0006914	1	37	0.0698386	0.150132	ATG10
protein-containing complex	Gene Ontology	GO:0032991	2	229	0.0715661	0.152025	CRYBG3|ASF1B
peptidyl-threonine phosphorylation	Gene Ontology	GO:0018107	1	39	0.0733788	0.154053	DYRK1B
positive regulation of interferon-gamma production	Gene Ontology	GO:0032729	1	39	0.0733788	0.154053	IL27RA
protein serine/threonine kinase activity	Gene Ontology	GO:0004674	2	234	0.0742643	0.155005	DYRK1B|PRKACA
nervous system process	Gene Ontology	GO:0050877	1	40	0.0751439	0.155935	CHRNA5
positive regulation of synapse assembly	Gene Ontology	GO:0051965	1	43	0.0804196	0.163887	ADGRL1
negative regulation of translation	Gene Ontology	GO:0017148	1	44	0.0821715	0.163887	SAMD4B
cytokine receptor activity	Gene Ontology	GO:0004896	1	44	0.0821715	0.163887	IL27RA
acrosomal vesicle	Gene Ontology	GO:0001669	1	44	0.0821715	0.163887	PRKACA
positive regulation of protein catabolic process	Gene Ontology	GO:0045732	1	45	0.0839202	0.164782	NEDD4
ubiquitin binding	Gene Ontology	GO:0043130	1	46	0.0856657	0.164782	NEDD4
protein serine/threonine phosphatase activity	Gene Ontology	GO:0004722	1	46	0.0856657	0.164782	TIMM50
positive regulation of phosphatidylinositol 3-kinase signaling	Gene Ontology	GO:0014068	1	47	0.0874078	0.164782	NEDD4
fat cell differentiation	Gene Ontology	GO:0045444	1	48	0.0891468	0.164782	ARL6
ATPase binding	Gene Ontology	GO:0051117	1	49	0.0908824	0.164782	FBL
defense response to Gram-positive bacterium	Gene Ontology	GO:0050830	1	49	0.0908824	0.164782	IL27RA
P-body	Gene Ontology	GO:0000932	1	49	0.0908824	0.164782	SAMD4B
G protein-coupled receptor binding	Gene Ontology	GO:0001664	1	49	0.0908824	0.164782	RLN3
Wnt signaling pathway	Gene Ontology	GO:0016055	1	49	0.0908824	0.164782	ARL6
ubiquitin ligase complex	Gene Ontology	GO:0000151	1	52	0.09607	0.173312	NEDD4
kinase activity	Gene Ontology	GO:0016301	1	53	0.0977928	0.174665	CRYBG3
double-stranded RNA binding	Gene Ontology	GO:0003725	1	53	0.0977928	0.174665	MBNL1
perinuclear region of cytoplasm	Gene Ontology	GO:0048471	2	279	0.0999174	0.177576	NEDD4|PRKACA
cell cortex	Gene Ontology	GO:0005938	1	55	0.101229	0.17902	NEDD4
locomotory behavior	Gene Ontology	GO:0007626	1	56	0.102942	0.180273	NPY1R
cholesterol homeostasis	Gene Ontology	GO:0042632	1	56	0.102942	0.180273	LIPG
regulation of alternative mRNA splicing, via spliceosome	Gene Ontology	GO:0000381	1	62	0.113153	0.193438	MBNL1
cell surface	Gene Ontology	GO:0009986	2	306	0.116339	0.196408	LRFN1|LIPG
neuron projection development	Gene Ontology	GO:0031175	1	65	0.118216	0.198316	NEDD4
phosphatidylinositol binding	Gene Ontology	GO:0035091	1	67	0.121576	0.202015	PLD1
Golgi organization	Gene Ontology	GO:0007030	1	68	0.123251	0.202015	DYM
dendritic spine	Gene Ontology	GO:0043197	1	68	0.123251	0.202015	NEDD4
neurotransmitter receptor activity	Gene Ontology	GO:0030594	1	69	0.124923	0.202015	CHRNA5
DNA-binding transcription factor activity	Gene Ontology	GO:0003700	2	326	0.128918	0.205468	RFX7|RFX1
nervous system development	Gene Ontology	GO:0007399	1	72	0.12992	0.205468	CHRNA3
hormone activity	Gene Ontology	GO:0005179	1	75	0.134889	0.211463	RLN3
peptidyl-tyrosine phosphorylation	Gene Ontology	GO:0018108	1	77	0.138186	0.214757	EPHA6
integral component of endoplasmic reticulum membrane	Gene Ontology	GO:0030176	1	77	0.138186	0.214757	ELOVL5
cilium	Gene Ontology	GO:0005929	1	78	0.13983	0.215446	ARL6
chromatin	Gene Ontology	GO:0000785	1	81	0.144744	0.222064	NEDD4
defense response to virus	Gene Ontology	GO:0051607	1	83	0.148004	0.2261	IL28B
protein tyrosine phosphatase activity	Gene Ontology	GO:0004725	1	85	0.151252	0.22815	TIMM50
visual perception	Gene Ontology	GO:0007601	1	87	0.154489	0.228302	CRYBG3
brain development	Gene Ontology	GO:0007420	1	87	0.154489	0.228302	ARL6
cytokine-mediated signaling pathway	Gene Ontology	GO:0019221	1	88	0.156102	0.228302	IL27RA
protein autophosphorylation	Gene Ontology	GO:0046777	1	88	0.156102	0.228302	DYRK1B
peptidyl-tyrosine dephosphorylation	Gene Ontology	GO:0035335	1	88	0.156102	0.228302	TIMM50
protein transport	Gene Ontology	GO:0015031	1	89	0.157713	0.228302	TIMM50
fibrillar center	Gene Ontology	GO:0001650	1	90	0.15932	0.228784	FBL
cell surface receptor signaling pathway	Gene Ontology	GO:0007166	1	94	0.16572	0.233308	ADGRL1
adenylate cyclase-activating G protein-coupled receptor signaling pathway	Gene Ontology	GO:0007189	1	97	0.170488	0.235778	ADGRL1
nucleoplasm	Gene Ontology	GO:0005654	5	1546	0.170957	0.235778	EPHA6|MBNL1|TMA16|ASF1B|RFX1
phosphorylation	Gene Ontology	GO:0016310	1	98	0.172072	0.235778	CRYBG3
signaling receptor activity	Gene Ontology	GO:0038023	1	99	0.173653	0.236141	PRTG
carbohydrate binding	Gene Ontology	GO:0030246	1	101	0.176805	0.23862	ADGRL1
postsynaptic density	Gene Ontology	GO:0014069	1	104	0.181511	0.244055	ADGRL1
collagen-containing extracellular matrix	Gene Ontology	GO:0062023	1	105	0.183074	0.245238	PODNL1
histone binding	Gene Ontology	GO:0042393	1	109	0.189297	0.251695	ASF1B
peptidyl-serine phosphorylation	Gene Ontology	GO:0018105	1	110	0.190845	0.252074	DYRK1B
RNA binding	Gene Ontology	GO:0003723	2	420	0.19152	0.252074	MBNL1|RPS16
protein domain specific binding	Gene Ontology	GO:0019904	1	111	0.192391	0.252074	NEDD4
proteasome-mediated ubiquitin-dependent protein catabolic process	Gene Ontology	GO:0043161	1	112	0.193933	0.252254	NEDD4
signal transduction	Gene Ontology	GO:0007165	2	435	0.201886	0.258847	CHRNA5|RLN3
cilium assembly	Gene Ontology	GO:0060271	1	120	0.20617	0.261538	ARL6
neuronal cell body	Gene Ontology	GO:0043025	1	120	0.20617	0.261538	ELOVL5
cytokine activity	Gene Ontology	GO:0005125	1	120	0.20617	0.261538	IL28B
regulation of transcription, DNA-templated	Gene Ontology	GO:0006355	2	458	0.217908	0.273528	ELOVL5|RFX1
early endosome	Gene Ontology	GO:0005769	1	132	0.224185	0.278486	LIPG
membrane	Gene Ontology	GO:0016020	2	473	0.228423	0.280125	ARL6|NPY5R
receptor complex	Gene Ontology	GO:0043235	1	141	0.237432	0.289735	IL27RA
transcription coactivator activity	Gene Ontology	GO:0003713	1	142	0.238891	0.289735	DYRK1B
axon	Gene Ontology	GO:0030424	1	148	0.247582	0.294311	ADGRL1
actin binding	Gene Ontology	GO:0003779	1	150	0.250458	0.295771	GMFG
endosome	Gene Ontology	GO:0005768	1	152	0.253323	0.296519	PLD1
metal ion binding	Gene Ontology	GO:0046872	3	915	0.253699	0.296519	MBNL1|ZFP36|LIPG
nucleus	Gene Ontology	GO:0005634	7	2706	0.254395	0.296519	SUPT5H|RFX7|PRKACA|MBNL1|MRI1|CC2D1A|DYRK1B
apical plasma membrane	Gene Ontology	GO:0016324	1	156	0.25902	0.299962	PLD1
dendrite	Gene Ontology	GO:0030425	1	162	0.267487	0.308771	ELOVL5
signaling receptor binding	Gene Ontology	GO:0005102	1	166	0.273078	0.314215	IL28B
regulation of transcription by RNA polymerase II	Gene Ontology	GO:0006357	2	559	0.289157	0.329011	SUPT5H|RFX7
innate immune response	Gene Ontology	GO:0045087	1	178	0.289603	0.329011	IL28B
glutamatergic synapse	Gene Ontology	GO:0098978	1	187	0.301754	0.339591	NEDD4
DNA-binding transcription repressor activity, RNA polymerase II-specific	Gene Ontology	GO:0001227	1	188	0.303091	0.34003	CC2D1A
ubiquitin-dependent protein catabolic process	Gene Ontology	GO:0006511	1	204	0.324153	0.359169	NEDD4
ubiquitin protein ligase activity	Gene Ontology	GO:0061630	1	209	0.330605	0.365192	NEDD4
external side of plasma membrane	Gene Ontology	GO:0009897	1	210	0.331889	0.365485	IL27RA
positive regulation of transcription, DNA-templated	Gene Ontology	GO:0045893	1	220	0.344589	0.377157	DYRK1B
nuclear chromatin	Gene Ontology	GO:0000790	1	224	0.349603	0.381482	ASF1B
nuclear speck	Gene Ontology	GO:0016607	1	227	0.353339	0.384248	TIMM50
cytosol	Gene Ontology	GO:0005829	5	2056	0.354795	0.384248	LGALS13|MBNL1|SAMD4B|SELENOV|ARL6
identical protein binding	Gene Ontology	GO:0042802	2	655	0.356419	0.384248	LGALS13|PRTG
integral component of membrane	Gene Ontology	GO:0016021	9	4085	0.374814	0.401667	NPY5R|EPHA6|NPY1R|TMEM212|LRFN1|DLL3|PRTG|FNDC3B|TIMM50
integral component of plasma membrane	Gene Ontology	GO:0005887	2	684	0.376368	0.402131	CHRNA5|ADGRL1
GTPase activity	Gene Ontology	GO:0003924	1	247	0.377711	0.402369	ARL6
ATP binding	Gene Ontology	GO:0005524	3	1203	0.404177	0.429289	EPHA6|DYRK1B|PRKACA
protein ubiquitination	Gene Ontology	GO:0016567	1	278	0.413719	0.438127	NEDD4
nucleic acid binding	Gene Ontology	GO:0003676	1	283	0.419332	0.442766	ELOVL5
protein phosphorylation	Gene Ontology	GO:0006468	1	287	0.423785	0.44485	PRKACA
GTP binding	Gene Ontology	GO:0005525	1	305	0.443411	0.464094	ARL6
cytoplasm	Gene Ontology	GO:0005737	5	2398	0.486372	0.506003	NEDD4|TKTL2|PRKACA|MBNL1|MRI1
extracellular region	Gene Ontology	GO:0005576	1	348	0.48768	0.506003	RLN3
extracellular space	Gene Ontology	GO:0005615	2	865	0.49435	0.511445	IL28B|LIPG
DNA-binding transcription factor activity, RNA polymerase II-specific	Gene Ontology	GO:0000981	1	393	0.53031	0.547073	CC2D1A
plasma membrane	Gene Ontology	GO:0005886	5	2618	0.566752	0.582991	NEDD4|NPY1R|PRKACA|PRTG|NPY5R
nucleolus	Gene Ontology	GO:0005730	1	452	0.580971	0.595869	TMA16
DNA binding	Gene Ontology	GO:0003677	1	454	0.58259	0.595869	RFX1
endoplasmic reticulum	Gene Ontology	GO:0005783	1	522	0.634159	0.64677	RPS23
RNA polymerase II cis-regulatory region sequence-specific DNA binding	Gene Ontology	GO:0000978	1	532	0.641195	0.652094	RFX7
calcium ion binding	Gene Ontology	GO:0005509	1	542	0.648099	0.657253	DLL3
negative regulation of transcription by RNA polymerase II	Gene Ontology	GO:0000122	1	570	0.666744	0.674257	CC2D1A
zinc ion binding	Gene Ontology	GO:0008270	1	606	0.689299	0.695108	ZSWIM4
mitochondrion	Gene Ontology	GO:0005739	1	647	0.713167	0.717162	PRKACA
G protein-coupled receptor activity	Gene Ontology	GO:0004930	1	1169	0.89747	0.89747	ADGRL1

## Sheet: Table S9
Table S9. Phenome-wide association studies of human NAF1, NPY1R and NPY5R gene.
Gene	Atlas ID	PMID	Year	Domain	Trait	P-value	N
NAF1	3499	31427789	2019	Dermatological	Hair colour (natural, before greying): Black	7.8854e-06	385603
	2	30478444	2019	Psychiatric	Attention deficit hyperactivity disorder	0.00027567	53293
	2661	28240269	2017	Cell	ESM1 - Endothelial cell-specific molecule 1	0.0005998	1000
	3285	31427789	2019	Psychiatric	Miserableness	0.00069292	379907
	4131	29403010	2018	Immunological	Eosinophil count	0.00078128	62076
	59	23358156	2014	Cognitive	Childhood IQ	0.0008019	12441
	991	27989323	2017	Immunological	Interleukin-4	0.00090111	8124
	1008	27989323	2017	Immunological	Stem cell growth factor beta	0.00090767	3682
	4437	30053915	2018	Cell	Herpes simplex virus 2 IgG levels	0.0012547	208
	3738	31427789	2019	Psychiatric	Depression - Lifetime number of depressed periods	0.0012821	57986
	1643	17903293	2007	Immunological	Osteoprotegerin (at exam 7, GEE, adjusted for age and sex)	0.0013812	1005
	3992	29500382	2018	Psychiatric	Miserableness (MIS)	0.0015382	267050
	4099	29403010	2018	Metabolic	High-density-lipoprotein cholesterol	0.0015951	70657
	1642	17903293	2007	Immunological	Osteoprotegerin (at exam 7, FBAT, adjusted for age and sex)	0.001663	1005
	509	24816252	2014	Metabolic	Lipid::Glycerolipid metabolism::glycerophosphorylcholine (GPC)	0.0018145	7156
	3	30478444	2019	Psychiatric	Attention deficit hyperactivity disorder	0.0018245	55374
	3702	31427789	2019	Skeletal	Diagnoses - secondary ICD10: R10 Abdominal and pelvic pain	0.0018338	244890
	1951	17903297	2007	Cognitive	Visual scanning and motor speed (GEE, adjusted for multivariable)	0.0021628	694
	1644	17903293	2007	Immunological	Osteoprotegerin (at exam 7, FBAT, adjusted for multivariable)	0.002239	1005
	3694	31427789	2019	Cardiovascular	Diagnoses - secondary ICD10: I48 Atrial fibrillation and flutter	0.0025182	244890
	3588	31427789	2019	Activities	Types of physical activity in last 4 weeks: Light DIY (eg: pruning, watering the lawn)	0.0028035	384450
	2728	28240269	2017	Cell	HSPA1A - Heat shock 70 kDa protein 1A/1B	0.0028881	1000
	4026	30012571	2018	Metabolic	Childhood idiopathic nephrotic syndrome	0.0029851	643
	3534	31427789	2019	Environment	Mental health - Illness, injury, bereavement, stress in last 2 years: Death of a close relative	0.0030013	383913
	1403	17903299	2007	Metabolic	High-density lipoprotein 3 cholesterol (at exam 4, GEE, adjusted for multivariable)	0.0030119	984
	1477	17903299	2007	Metabolic	Mean high-density lipoprotein cholesterol from exam 1-7 (GEE, adjusted for multivariable)	0.0030869	1087
	3377	31427789	2019	Reproduction	Number of spontaneous miscarriages (female)	0.0031448	65473
	3375	31427789	2019	Activities	Time since last prostate specific antigen (PSA) test	0.0032042	51249
	3794	30804565	2019	Psychiatric	Snoring	0.0032281	359916
	3403	31427789	2019	Cognitive	Fluid intelligence test - FI5 : family relationship calculation	0.0032825	99934
	120	23563607	2013	Metabolic	Obesity class 1	0.0034146	98697
	3098	28240269	2017	Cell	TNFRSF12A - Tumor necrosis factor receptor superfamily member 12A	0.0035969	1000
	1784	17903306	2007	Cardiovascular	PR interval (cohort exam 11 offspring exam 1, FBAT, adjusted for age nad RR)	0.003608	1950
	4407	29855537	2018	Reproduction	Menstrual quality of life impact: Stiff neck	0.0036398	11348
	2497	28240269	2017	Cell	PTPN11 - Tyrosine-protein phosphatase non-receptor type 11	0.0037369	1000
	4209	31152163	2019	Metabolic	Chronic kidney disease	0.0038441	625219
	1645	17903293	2007	Immunological	Osteoprotegerin (at exam 7, GEE, adjusted for multivariable	0.0041696	1005
	1485	17903299	2007	Metabolic	Mean triglycerides from exam 1-7 (GEE, adjusted for multivariable)	0.0044488	1087
	1327	17903298	2007	Metabolic	Fasting insulin (at exam 5, GEE, adjusted for age, sex and BMI)	0.004478	982
	309	25772697	2015	Immunological	CD4nv:%Th2	0.0045667	669
	270	25772697	2015	Immunological	CD4:%Naive	0.0046147	669
	2276	28240269	2017	Cell	CYP3A4 - Cytochrome P450 3A4	0.0048149	1000
	3233	31427789	2019	Psychiatric	Snoring	0.0049533	359498
	4717	BioRxiv: https://doi.org/10.1101/288625	2019	Neurological	Cingulum (cingulate gyrus) mode of anisotropy	0.0052104	17706
	2965	28240269	2017	Cell	AMH - Muellerian-inhibiting factor	0.0056115	1000
	204	21355061	2011	Metabolic	Urinary albumin-to-creatinine ratio	0.005782	31580
	3630	31427789	2019	Environment	Illnesses of father: Lung cancer	0.0058666	355137
	1405	17903299	2007	Metabolic	High-density lipoprotein 3 cholesterol (at exam 4, GEE, adjusted for age and sex)	0.0061775	984
	2562	28240269	2017	Cell	LTA LTB - Lymphotoxin alpha2:beta1	0.0062722	1000
	3326	31427789	2019	Social Interactions	Number of children fathered (male)	0.0063668	176258
	327	25772697	2015	Immunological	CD4mem:%Th9	0.0064337	669
	3797	29942085	2018	Psychiatric	Depressive affect subcluster	0.0064775	357957
	308	25772697	2015	Immunological	CD4nv:%Th0	0.0065737	669
	4244	30995994	2019	Cognitive	Rapid automised naming and rapid alternating stimulus test performance	0.0069317	1324
	543	24816252	2014	Metabolic	Lipid::Lysolipid::1-palmitoylglycerophosphocholine	0.0069707	7803
	3312	31427789	2019	Activities	Electronic device use - Plays computer games	0.0069835	386152
	1196	24824216	2014	Respiratory	Asthma (female)	0.0069918	6363
	3683	31427789	2019	Metabolic	Diagnoses - main ICD10: R19 Oth symptoms and signs involving the dgstv sys and abdomen	0.0070089	300791
	2576	28240269	2017	Cell	SERPINA1 - Alpha-1-antitrypsin	0.0072724	1000
	2023	24934506	2014	Endocrine	Skin fluorescence	0.007282	1082
	3221	31427789	2019	Activities	Time spent driving	0.0074448	258336
	2007	22377632	2012	Reproduction	Parental transmission distortion	0.0074932	4728
	3990	29500382	2018	Psychiatric	Neuroticism sum score	0.0075247	380506
	3417	31427789	2019	Psychiatric	Neuroticism score	0.0081813	312740
	4342	30531941	2018	Activities	Moderate intesity (conditioning sex and BMI)	0.0094598	91105
	493	24816252	2014	Metabolic	Lipid::Fatty acid metabolism::isovalerate	0.0095614	7080
	3664	31427789	2019	Mortality	External causes: Y83 Surgical operation and other surgical procedures as the cause of abnormal reaction of the patient, or later complication, without mention of misadventure at the time of the procedure	0.0096056	50583
	3703	31427789	2019	Mortality	Diagnoses - secondary ICD10: Y83 Surgical operation and other surgical procedures as the cause of abnormal reaction of the patient, or later complication, without mention of misadventure at the time of the procedure	0.0096271	244890
	537	24816252	2014	Metabolic	Lipid::Lysolipid::1-linoleoylglycerophosphocholine	0.0096596	7795
	3199	31427789	2019	Environment	Distance between home and job workplace	0.0096885	185765
	2029	28067908	2017	Gastrointestinal	Crohn's Disease	0.0099129	40266
NPY1R	3981	29343764	2018	Metabolic	25-Hydroxyvitamin D level	0.00012317	79366
	4053	27920155	2017	Metabolic	Estimated glomerular filtration rate based on serum creatinine (diabetes positive)	0.00013243	14308
	1784	17903306	2007	Cardiovascular	PR interval (cohort exam 11 offspring exam 1, FBAT, adjusted for age nad RR)	0.00024446	1950
	3447	31427789	2019	Metabolic	Impedance measures - Impedance of whole body	0.00046703	379792
	2225	28240269	2017	Cell	EDA - Ectodysplasin-A, secreted form	0.00065375	1000
	4066	30038396	2018	Environment	Educational attainment	0.00075133	766345
	4277	30807572	2019	Gastrointestinal	Meconium ileus in cystic fibrosis	0.00075566	6770
	3913	28073927	2017	Ophthalmological	Cup area	0.0008175	7333
	750	24816252	2014	Metabolic	::::X-12040	0.00084582	559
	410	24816252	2014	Metabolic	Amino acid::Tryptophan metabolism::tryptophan betaine	0.0012628	7439
	2562	28240269	2017	Cell	LTA LTB - Lymphotoxin alpha2:beta1	0.0017341	1000
	3450	31427789	2019	Metabolic	Impedance measures - Impedance of arm (right)	0.0018194	379786
	796	24816252	2014	Metabolic	::::X-12728	0.0018214	537
	1891	17903296	2007	Skeletal	Shaft Width (GEE, male, adjussted for age)	0.0018914	429
	2817	28240269	2017	Cell	CRP - C-reactive protein	0.0020196	1000
	3451	31427789	2019	Metabolic	Impedance measures - Impedance of arm (left)	0.0020714	379803
	878	27005778	2016	Metabolic	Histidine	0.0020865	19244
	3231	31427789	2019	Psychiatric	Nap during day	0.0021491	386124
	102	23449627	2013	Skeletal	Late pubertal growth (female)	0.0024842	4946
	3570	31427789	2019	Neurological	Pain type(s) experienced in last month: Headache	0.0025855	385698
	3284	31427789	2019	Psychiatric	Mood swings	0.0025993	377179
	3991	29500382	2018	Psychiatric	Mood swings (MOOD)	0.0026145	265382
	347	25772697	2015	Immunological	CD8:%TM (1)	0.0027322	669
	3229	31427789	2019	Psychiatric	Getting up in morning	0.0028866	385494
	2465	28240269	2017	Cell	AURKB - Aurora kinase B	0.0029575	1000
	3674	31427789	2019	Gastrointestinal	Diagnoses - main ICD10: K62 Other diseases of anus and rectum	0.003125	300791
	435	24816252	2014	Metabolic	Carbohydrate::Fructose, mannose, galactose, starch, and sucrose metabolism::erythrose	0.0031558	7263
	3449	31427789	2019	Metabolic	Impedance measures - Impedance of leg (left)	0.0031911	379807
	743	24816252	2014	Metabolic	::::X-11876	0.0032316	4965
	630	24816252	2014	Metabolic	Xenobiotics::Food component, Plant::ergothioneine	0.0032486	4453
	629	24816252	2014	Metabolic	Xenobiotics::Drug::salicyluric glucuronide*	0.0034693	832
	348	25772697	2015	Immunological	CD8:%R5+	0.0036748	669
	999	27989323	2017	Immunological	Monocyte specific chemokine 3 (CCL7)	0.003682	843
	1073	19915575	2009	Neurological	Parkinson disease	0.0036994	5691
	3792	30804565	2019	Psychiatric	Daytime napping	0.0037773	386577
	4327	30643256	2019	Psychiatric	Well-being spectrum	0.0039091	2311184
	3299	31427789	2019	Psychiatric	Frequency of tenseness / restlessness in last 2 weeks	0.0039336	371869
	349	25772697	2015	Immunological	CD8:%TM (2)	0.0040094	669
	2247	28240269	2017	Cell	NR3C1 - Glucocorticoid receptor	0.0040729	1000
	214	25772697	2015	Immunological	NK:%Term	0.0041183	669
	1890	17903296	2007	Skeletal	Shaft Width (FBAT, male, adjussted for age)	0.004276	429
	3219	31427789	2019	Activities	Time spent watching television (TV)	0.0043886	365236
	2532	28240269	2017	Cell	LYN - Tyrosine-protein kinase Lyn	0.0044761	1000
	4253	30952852	2019	Psychiatric	Sleep duration (mean)	0.0050477	85449
	1649	17903293	2007	Immunological	P-selectin (at exam 7, GEE, adjusted for multivariable)	0.0050808	1007
	3234	31427789	2019	Psychiatric	Daytime dozing / sleeping (narcolepsy)	0.0051102	384879
	122	23563607	2013	Metabolic	Obesity class 3	0.0051816	50364
	3295	31427789	2019	Psychiatric	Guilty feelings	0.0052294	376361
	2968	28240269	2017	Cell	SHBG - Sex hormone-binding globulin	0.0053313	1000
	3089	28240269	2017	Cell	ICAM5 - Intercellular adhesion molecule 5	0.0053497	1000
	2074	28240269	2017	Cell	C8A C8B C8G - Complement component C8	0.0053624	1000
	3791	30804565	2019	Psychiatric	Ease of getting up in the morning	0.0053985	385949
	3246	31427789	2019	Nutritional	Processed meat intake	0.0054951	385801
	851	27005778	2016	Metabolic	Acetate	0.0058415	24748
	4224	31015401	2019	Environmental	Agents acting on the renin-angiotensin system	0.0065931	237530
	1138	27015805	2016	Mortality	Mother's age at death	0.0066614	75244
	2473	28240269	2017	Cell	CDK5 CDK5R1 - Cyclin-dependent kinase 5:Cyclin-dependent kinase 5 activator 1 complex	0.0070049	1000
	4297	30677029	2019	Metabolic	Extreme obesity (childhood)	0.0071404	7916
	4611	31676860	2019	Neurological	Left basal forebrain	0.0072195	21821
	516	24816252	2014	Metabolic	Lipid::Long chain fatty acid::adrenate (22:4n6)	0.0074079	7778
	3534	31427789	2019	Environment	Mental health - Illness, injury, bereavement, stress in last 2 years: Death of a close relative	0.0075964	383913
	2507	28240269	2017	Cell	IBSP - Bone sialoprotein 2	0.0084737	1000
	1577	17903303	2007	Cardiovascular	Maximum coronary artery calcification - Agatston score (at exam 7, GEE, adjusted for age and sex)	0.0084979	680
	3746	31427789	2019	Psychiatric	Happiness and subjective well-being - General happiness with own health	0.0085001	126477
	716	24816252	2014	Metabolic	::::X-11521	0.0090756	7193
	59	23358156	2014	Cognitive	Childhood IQ	0.0094681	12441
	1960	17903295	2007	Cognitive	Mean MMSE score for exam 5 and 7 (FBAT, adjusted for multivariable)	0.00951	913
	2679	28240269	2017	Cell	PTEN - Phosphatidylinositol 3,4,5-trisphosphate 3-phosphatase and dual-specificity protein phosphatase PTEN	0.0096562	1000
	3395	31427789	2019	Psychiatric	Ever highly irritable/argumentative for 2 days	0.0098408	126296
NPY5R	95	27680694	2016	Metabolic	Birth weight	0.0001006	153781
	3414	31427789	2019	Metabolic	Birth weight	0.00014559	219088
	94	27680694	2016	Metabolic	Birth weight	0.00017116	143677
	296	25772697	2015	Immunological	CD4mem:%preTh17 (1)	0.00070265	669
	3339	31427789	2019	Reproduction	Age when periods started (menarche) (female)	0.00072421	202636
	104	23449627	2013	Skeletal	Late pubertal growth	0.0010484	9228
	60	25201988	2014	Environment	Educational attainment	0.0010719	106736
	81	22504420	2012	Skeletal	Lumbar Spine BMD (males)	0.0011812	31800
	3570	31427789	2019	Neurological	Pain type(s) experienced in last month: Headache	0.0011988	385698
	4457	31676860	2019	Neurological	Left middle temporal	0.001265	19629
	3233	31427789	2019	Psychiatric	Snoring	0.0016717	359498
	4305	30664634	2019	Metabolic	Trunk-trunk fat ratio (male)	0.0017984	167431
	3794	30804565	2019	Psychiatric	Snoring	0.0019248	359916
	6	26754954	2016	Psychiatric	Anxiety disorder (case/control)	0.0024608	17310
	4303	30664634	2019	Metabolic	Legs-leg fat ratio (male)	0.0024776	167431
	422	24816252	2014	Metabolic	Amino acid::Valine, leucine and isoleucine metabolism::3-methyl-2-oxobutyrate	0.002633	7648
	3822	26394269	2015	Gastrointestinal	Primary biliary cirrhosis	0.0026577	13239
	4427	30053915	2018	Immunological	Epstein Barr Virus antigen EBNA seropositivity	0.0029532	1000
	78	22504420	2012	Skeletal	Femoral Neck BMD (males)	0.0030602	32961
	3371	31427789	2019	Respiratory	Chest pain or discomfort when walking uphill or hurrying	0.0030735	48190
	4450	31676860	2019	Neurological	Left inferior parietal	0.0032916	19629
	298	25772697	2015	Immunological	CD4mem:%preTh17 (2)	0.0036005	669
	811	24816252	2014	Metabolic	::::X-12851	0.0037898	4808
	241	25772697	2015	Immunological	CD161 on CD4mem	0.0041125	669
	53	27225129	2016	Environment	Educational attainment	0.0049136	328917
	57	23722424	2013	Environment	Educational attainment	0.0049631	101069
	499	24816252	2014	Metabolic	Lipid::Fatty acid, dicarboxylate::dodecanedioate	0.0051664	6478
	3234	31427789	2019	Psychiatric	Daytime dozing / sleeping (narcolepsy)	0.0056653	384879
	4551	31676860	2019	Neurological	Left inferior parietal	0.0057426	21821
	102	23449627	2013	Skeletal	Late pubertal growth (female)	0.0057642	4946
	227	25772697	2015	Immunological	mDC:%CD1c-	0.00718	669
	1145	28490609	2017	Metabolic	Insulin secretion rate (adjusted for BMI)	0.0078635	5567
	237	25772697	2015	Immunological	CD32 on pDC	0.0083354	669
	229	25772697	2015	Immunological	mDC:%CD1c+	0.0083386	669
	3322	31427789	2019	Activities	Most recent bowel cancer screening	0.0084105	118943
	3480	31427789	2019	Nutritional	Milk type used: Full cream	0.0086605	373135
	328	25772697	2015	Immunological	CD4mem:%preTh17 (3)	0.0086635	669
	4129	29403010	2018	Immunological	White blood cell count	0.0094581	107964
	3334	31427789	2019	Activities	Duration of heavy DIY	0.0099847	153613
	492	24816252	2014	Metabolic	Lipid::Essential fatty acid::linolenate [alpha or gamma; (18:3n3 or 6)]	0.0099925	7786

## Sheet: Table S10
Table S10. Phenome-wide association studies of pig NAF1, NPY1R and NPY5R gene.
Gene	Main category	Phenotype	Abbreviation	P-value
NAF1	Reproduction Traits	Average daily gain	M_ADG	0.00014112
	Meat and Carcass Traits	Days	M_DAYS	0.00018773
	Reproduction Traits	Average daily gain	D_ADG	0.00080275
	Health Traits	Litter weight (weaning)	M_TLWT_Weaning	0.0012423
	Reproduction Traits	Backfat thickness	L_BFT	0.0013325
	Meat and Carcass Traits	Days (birth-100kg)	S_DAYS_100	0.0015722
	Reproduction Traits	Teat number	L_TNUM	0.0021856
	Meat and Carcass Traits	Lean cuts percentage	M_LEANCUTP	0.0030212
	Production Traits	Interleukin-10 level	S_IL10	0.0042087
	Production Traits	Conformation score	S_CONFSC	0.0048381
	Health Traits	Litter weight	M_TLWT_BA	0.0048833
	Health Traits	Total number born alive	M_NBA	0.0068358
	Reproduction Traits	Number of healthy pigs	M_NBH	0.0073361
	Health Traits	Days	D_DAYS	0.0076349
	Meat and Carcass Traits	Days	Y_DAYS	0.0086185
	Reproduction Traits	Number of healthy pigs	Y_NBH	0.0088778
	Reproduction Traits	Body weight (end test)	S_BW_endtest	0.0093333
	Meat and Carcass Traits	Total number born alive (day 21)	M_NBA_D21	0.0094079
	Health Traits	Immunoglobulin M level	S_IGM	0.012586
	Reproduction Traits	Weaning to estrus interval	M_WSI	0.012694
	Reproduction Traits	Average daily gain (30-100kg)	S_ADG_30T100	0.016187
	Exterior Traits	Litter weight	D_TLWT_BA	0.018198
	Production Traits	Average daily gain (30-115kg)	S_ADG_30T115	0.019052
	Meat and Carcass Traits	Average daily gain (birth-100kg)	S_ADG_100	0.019392
	Reproduction Traits	Number of healthy pigs (parity 5)	S_NBH_P5	0.023739
	Reproduction Traits	Average daily gain	Y_ADG	0.026293
	Production Traits	Average daily gain (birth-115kg)	S_ADG_115	0.027082
	Reproduction Traits	Platelets count	S_PLTCT	0.029453
	Meat and Carcass Traits	Days (birth-115kg)	S_DAYS_115	0.030493
	Meat and Carcass Traits	Lean cuts percentage (100kg)	S_LEANCUTP_100	0.030747
	Meat and Carcass Traits	Lean cuts percentage (115kg)	S_LEANCUTP_115	0.047247
	Reproduction Traits	Total number born alive	D_NBA	0.052881
	Health Traits	Neutrophil count	S_NEUT	0.058504
	Meat and Carcass Traits	Meat color-L	S_MCOLOR_L	0.060751
	Health Traits	Total number born alive	Y_NBA	0.063094
	Health Traits	Number of weak pigs (DRP)	S_NBW_DRP	0.067762
	Health Traits	Number weaned (parity 4)	S_NWEAN_P4	0.090083
	Production Traits	Total number born alive (parity 5)	S_NBA_P5	0.092829
	Reproduction Traits	Number weaned (day 21)	M_NWEAN_D21	0.094899
	Health Traits	Litter weight	S_TLWT_BA_P3	0.095983
	Reproduction Traits	Teat number (lift)	S_TNUM_L	0.099004
	Health Traits	Litter weight	S_TLWT_BA_DRP	0.10073
	Reproduction Traits	Number of stillborn pigs	Y_NBS	0.1013
	Reproduction Traits	Number of stillborn pigs	M_NBS	0.10403
	Reproduction Traits	Number of healthy pigs (parity 3)	S_NBH_P3	0.10593
	Health Traits	GLU	S_GLU	0.11505
	Exterior Traits	Fat weight	S_FATWT	0.12043
	Meat and Carcass Traits	Head conformation	S_HECONF	0.13056
	Reproduction Traits	Plateletocrit	S_PCT	0.13131
	Health Traits	Litter weight	Y_TLWT_BA	0.13245
	Production Traits	Interferon-gamma to interleukin-10 ratio	S_IFGIL10	0.13876
	Production Traits	Fat percentage (trunk region)	S_FATP_trunkregion	0.13964
	Reproduction Traits	Semen colour (DRP)	S_SECOL_DRP	0.14133
	Reproduction Traits	Backfat thickness	Y_BFT	0.15365
	Meat and Carcass Traits	Body weight	M_BW	0.16739
	Production Traits	Total number born alive (parity 6)	S_NBA_P6	0.17116
	Health Traits	Fructosamin	S_FRUC	0.17465
	Reproduction Traits	Number of healthy pigs (parity 2)	S_NBH_P2	0.17528
	Exterior Traits	Loin muscle depth (115kg)	S_LMDEP_115	0.17613
	Reproduction Traits	Number weaned	L_NWEAN	0.18712
	Reproduction Traits	Semen odor (DRP)	S_SEODO_DRP	0.18858
	Exterior Traits	Litter weight	S_TLWT_BA_P5	0.19523
	Production Traits	Backfat thickness (last rib)	S_BFT_LR	0.19552
	Reproduction Traits	Cannon bone circumference	S_CACIR	0.19975
	Reproduction Traits	Days	L_DAYS	0.20049
	Reproduction Traits	Number of healthy pigs (parity 4)	S_NBH_P4	0.20268
	Exterior Traits	Litter weight	L_TLWT_BA	0.21081
	Reproduction Traits	Body weight	Y_BW	0.21706
	Reproduction Traits	Body weight (birth)	S_BW_birth	0.21712
	Reproduction Traits	Total number born alive (parity 1)	S_NBA_P1	0.22042
	Health Traits	Litter weight	S_TLWT_BA_P1	0.2309
	Reproduction Traits	Cortisol (hair)	S_CORT	0.23356
	Reproduction Traits	Total number born alive (day 21	S_NBA_D21_DRP	0.23763
	Health Traits	Loin muscle depth (end test)	S_LMDEP_endtest	0.23846
	Meat and Carcass Traits	Nitric oxide (serum)	S_NO	0.24163
	Production Traits	Fat percentage (whole body)	S_FATP_wholebody	0.24268
	Reproduction Traits	Number of mummified pigs	M_MUMM	0.24738
	Meat and Carcass Traits	Litter size (parity 4)	S_TNB_P4	0.24858
	Health Traits	Immunoglobulin A level	S_IGA	0.25106
	Reproduction Traits	Number of healthy pigs	L_NBH	0.25455
	Meat and Carcass Traits	Lymphocyte percentage	S_LYMPHP	0.25596
	Meat and Carcass Traits	Leg bone circumference	S_LECIR	0.25715
	Reproduction Traits	Weaning to estrus interval (DRP)	S_WSI_DRP	0.25948
	Reproduction Traits	Number of stillborn pigs (parity 2)	S_NBS_P2	0.26629
	Meat and Carcass Traits	Body weight	D_BW	0.26942
	Reproduction Traits	Average daily gain	L_ADG	0.27188
	Health Traits	Feet and let conformation	S_FLCONF	0.27279
	Reproduction Traits	Number of healthy pigs (parity 6)	S_NBH_P6	0.27889
	Health Traits	HDL cholesterol	S_CHOL_HDL	0.28439
	Health Traits	Loin muscle depth	L_LMDEP	0.28439
	Health Traits	Creatinine	S_CREA	0.28665
	Reproduction Traits	Backfat thickness (first rib)	S_BFT_1R	0.28927
	Meat and Carcass Traits	Total number born alive (parity 2)	S_NBA_P2	0.29525
	Health Traits	Loin muscle area (115kg)	S_LMA_115	0.30055
	Meat and Carcass Traits	Red cell distribution width	S_RCDW	0.30191
	Production Traits	Total number born alive (parity 3)	S_NBA_P3	0.30994
	Health Traits	Mean corpuscular volume	S_MCV	0.31004
	Meat and Carcass Traits	Mean corpuscular hemoglobin concentration	S_MCHC	0.31139
	Meat and Carcass Traits	Immunoglobulin G level	S_IGG	0.31164
	Production Traits	Eicosenoic acid content/Gadoleic acid content	S_FAC20T1	0.31321
	Reproduction Traits	Number of stillborn pigs (parity 3)	S_NBS_P3	0.31702
	Reproduction Traits	Platelet distribution width	S_PLDWID	0.3207
	Reproduction Traits	Litter weight	M_TLWT_D21	0.32873
	Health Traits	Feed conversion ratio (30-100kg)	S_FEEDCON_30T100	0.3294
	Health Traits	Litter weight	S_TLWT_BA_P2	0.33426
	Meat and Carcass Traits	Loin muscle depth	Y_LMDEP	0.33666
	Production Traits	Amylase	S_AMYL	0.34138
	Health Traits	Loin muscle area	M_LMA	0.3487
	Meat and Carcass Traits	Lymphocyte count	S_LYMPH	0.35764
	Reproduction Traits	Residual feed intake	S_RFI	0.36027
	Meat and Carcass Traits	Red blood cell count	S_RBC	0.37524
	Health Traits	Mean corpuscular hemoglobin content	S_MCH	0.38477
	Health Traits	Mean platelet volume	S_MPVOL	0.39173
	Health Traits	Gestation length	M_GD	0.39678
	Production Traits	Body height	S_HEIGHT	0.40247
	Reproduction Traits	Number weaned (DRP)	S_NWEAN_DRP	0.40322
	Meat and Carcass Traits	Lipases	S_LIPA	0.40684
	Production Traits	Phospholipid level	S_PHOS	0.40775
	Meat and Carcass Traits	Litter size (DRP)	S_TNB_DRP	0.4177
	Health Traits	Feeding time (per day)	S_FEEDT	0.42179
	Meat and Carcass Traits	LDL cholesterol	S_CHOL_LDL	0.42435
	Health Traits	HCT	S_HCT	0.42453
	Reproduction Traits	Teat number (total)	S_TNUM_T	0.43243
	Reproduction Traits	Teat number (symmetry)	S_TNUM_SYM	0.43254
	Reproduction Traits	Sperm progressive motility (DRP)	S_SPPMOT_DRP	0.43577
	Reproduction Traits	Teat number	Y_TNUM	0.44848
	Meat and Carcass Traits	Triglyceride level	S_TRIGL	0.45575
	Reproduction Traits	Number weaned (parity 2)	S_NWEAN_P2	0.45679
	Meat and Carcass Traits	Litter size	D_TNB	0.45726
	Production Traits	Body length	S_BODYL	0.45854
	Meat and Carcass Traits	meat to fat ratio	S_MFR	0.47675
	Reproduction Traits	Number of healthy pigs (DRP)	S_NBH_DRP	0.4799
	Reproduction Traits	Number of stillborn pigs	L_NBS	0.4837
	Meat and Carcass Traits	Arachidic acid content	S_FAC20T0	0.48573
	Meat and Carcass Traits	Intramuscular fat content	S_IMF	0.48775
	Health Traits	Litter weight	S_TLWT_BA_P4	0.48973
	Reproduction Traits	CD4 negative	S_CD4NCD8NP	0.49649
	Reproduction Traits	Carcass length	S_CRCL	0.50471
	Health Traits	Loin muscle area (100kg)	S_LMA_100	0.50981
	Reproduction Traits	Teat number	M_TNUM	0.52586
	Meat and Carcass Traits	Low density lipoprotein	S_LDL	0.53755
	Production Traits	GGT	S_GGT	0.53982
	Reproduction Traits	Body weight (start test)	S_BW_starttest	0.54216
	Reproduction Traits	Number of mummified pigs (DRP)	S_MUMM_DRP	0.54307
	Production Traits	Litter size (parity 6)	S_TNB_P6	0.54753
	Reproduction Traits	Number weaned	Y_NWEAN	0.54866
	Exterior Traits	High-density lipoprotein	S_HDL	0.55614
	Reproduction Traits	Cholesterol (meat)?	S_CHOL_M	0.56729
	Health Traits	Hemoglobin	S_HGB	0.57381
	Health Traits	Number of stillborn pigs (parity 6)	S_NBS_P6	0.58212
	Reproduction Traits	Average daily feed intake (30-100kg)	S_ADFI_30T100	0.59704
	Production Traits	Eosinophil number	S_EOS	0.60121
	Meat and Carcass Traits	Body weight	L_BW	0.60355
	Reproduction Traits	Sperm count (DRP)	S_SPCOUNT_DRP	0.60373
	Reproduction Traits	Number of deformity pigs (DRP)	S_NBD_DRP	0.60607
	Meat and Carcass Traits	Neutrophil percentage	S_NEUTP	0.60766
	Reproduction Traits	Cooking yield	S_COOKY	0.6095
	Reproduction Traits	Number of stillborn pigs	D_NBS	0.61847
	Health Traits	Neutrophil to lymphocyte ration	S_NEUTLYMR	0.64009
	Reproduction Traits	Number weaned	M_NWEAN	0.64644
	Production Traits	Litter weight	S_TLWT_BA_P6	0.6471
	Reproduction Traits	Body weight (slaughter)	S_BW_slaughter	0.64781
	Reproduction Traits	Total number born alive	L_NBA	0.64951
	Meat and Carcass Traits	Days (birth-30kg)	S_DAYS_30	0.65241
	Reproduction Traits	Number of stillborn pigs (parity 5)	S_NBS_P5	0.65358
	Reproduction Traits	CD4 positive / CD8 positive leukocyte ratio	S_CD4CD8LR	0.66333
	Meat and Carcass Traits	Margaric acid content	S_FAC17T0	0.66484
	Meat and Carcass Traits	Loin muscle depth	M_LMDEP	0.66552
	Production Traits	Cholesterol level esterified	S_CHOL_E	0.66628
	Meat and Carcass Traits	Loin muscle depth (100kg)	S_LMDEP_100	0.66664
	Meat and Carcass Traits	Litter size (parity 1)	S_TNB_P1	0.66974
	Health Traits	Total number born alive (DRP)	S_NBA_DRP	0.67799
	Health Traits	Number weaned	D_NWEAN	0.6825
	Health Traits	Number weaned (parity 5)	S_NWEAN_P5	0.69084
	Reproduction Traits	Backfat thickness (115kg)	S_BFT_115	0.70106
	Reproduction Traits	Semen sexuality score (DRP)	S_SESS_DRP	0.70332
	Health Traits	Lauric acid content	S_FAC12T0	0.71892
	Reproduction Traits	Backfat thickness	M_BFT	0.7261
	Meat and Carcass Traits	Litter size (parity 3)	S_TNB_P3	0.753
	Health Traits	Ham fat thickness	S_HFT	0.75563
	Reproduction Traits	Number of stillborn pigs (parity 1)	S_NBS_P1	0.75999
	Production Traits	Litter size (parity 5)	S_TNB_P5	0.76412
	Health Traits	Feed conversion ratio (30-115kg)	S_FEEDCON_30T115	0.76587
	Reproduction Traits	Arachidonic acid content	S_FAC20T4	0.76877
	Health Traits	Myristic acid content	S_FAC14T0	0.79189
	Reproduction Traits	Backfat thickness (end test)	S_BFT_endtest	0.8127
	Reproduction Traits	Stearic acid content	S_FAC18T0	0.81883
	Reproduction Traits	Number weaned (day 21	S_NWEAN_D21_DRP	0.82287
	Health Traits	Palmitic acid content	S_FAC16T0	0.82944
	Production Traits	Cholesterol level free	S_CHOL_F	0.83381
	Reproduction Traits	Capric acid content	S_FAC10T0	0.8356
	Meat and Carcass Traits	Backfat thickness	D_BFT	0.84221
	Reproduction Traits	Uterine Capacity	M_UC	0.85205
	Reproduction Traits	Semen volume (DRP)	S_SEMVOL_DRP	0.85288
	Health Traits	Gamma-linolenic acid content	S_FAC18T3	0.86265
	Health Traits	Litter weight (weaning	S_TLWT_Weaning_DRP	0.87575
	Reproduction Traits	Teat number	D_TNUM	0.88015
	Reproduction Traits	CD4 positive leukocyte percentage	S_CD4LP	0.88887
	Health Traits	pH	S_pH	0.89953
	Reproduction Traits	Total Cholesterol	S_CHOL_T	0.90151
	Reproduction Traits	White blood cell number	S_WBC	0.90825
	Reproduction Traits	Triglyceride level (HDL)	S_TRIGL_HDL	0.91902
	Reproduction Traits	Uterine Capacity (DRP)	S_UC_DRP	0.92085
	Health Traits	Litter weight	M_TLWT_Male	0.92278
	Production Traits	Average daily gain (birth-30kg)	S_ADG_30	0.92649
	Production Traits	Cholesterol level free (HDLc)	S_CHOL_F_HDLc	0.93052
	Health Traits	Oleic acid content	S_FAC18T1	0.93599
	Meat and Carcass Traits	Palmitoleic acid content	S_FAC16T1	0.93652
	Reproduction Traits	Unsaturated fatty acid content	S_UFA	0.93942
	Health Traits	Phagocytosis	S_PHAGOP	0.94272
	Reproduction Traits	Saturated fatty acid content	S_SFA	0.9457
	Reproduction Traits	CD4 negative	S_CD4NCD8P	0.94663
	Meat and Carcass Traits	Lysozyme level	S_LYSOZ	0.94951
	Production Traits	Interferon-gamma level	S_IFNG	0.95064
	Meat and Carcass Traits	Litter weight	S_TLWT_D21_DRP	0.95475
	Meat and Carcass Traits	Loin muscle depth	D_LMDEP	0.95696
	Reproduction Traits	Body mass index	S_BMI	0.95887
	Meat and Carcass Traits	High density lipoprotein phospholipids	S_PHOS_HDL	0.96061
	Reproduction Traits	Sperm concentration (DRP)	S_SPCON_DRP	0.96086
	Health Traits	Meat color-a	S_MCOLOR_a	0.96298
	Meat and Carcass Traits	Monounsturated fatty acids	S_MUFA	0.96327
	Reproduction Traits	Backfat thickness (100kg)	S_BFT_100	0.96441
	Reproduction Traits	Polyunsaturated fatty acid to monounsaturated fatty acid ratio	S_MPFAR	0.96483
	Reproduction Traits	Number of healthy pigs	D_NBH	0.96541
	Production Traits	Eicosadienoic acid content	S_FAC20T2	0.96725
	Meat and Carcass Traits	Dressing percentage	S_DRESSP	0.96757
	Meat and Carcass Traits	Total number born alive (parity 4)	S_NBA_P4	0.96968
	Reproduction Traits	Sperm abnormality rate (DRP)	S_SPABR_DRP	0.97966
	Reproduction Traits	Number of stillborn pigs (DRP)	S_NBS_DRP	0.98051
	Reproduction Traits	Polyunsaturated fatty acid content	S_PUFA	0.98098
	Reproduction Traits	CD4 positive	S_CD4CD8NP	0.98117
	Health Traits	Meat color-b	S_MCOLOR_b	0.98182
	Health Traits	Obesity index	S_OBI	0.98526
	Health Traits	HAPT	S_HAPT	0.98936
	Production Traits	Albumin	S_ALBU	0.99117
	Reproduction Traits	Teat number (devation between sides)	S_TNUM_D	0.99277
	Meat and Carcass Traits	Litter size	Y_TNB	0.99281
	Health Traits	Number of weak pigs	M_NBW	0.9938
	Meat and Carcass Traits	Linoleic acid content	S_FAC18T2	0.99474
	Reproduction Traits	CD8 positive leukocyte percentage	S_CD8LP	0.99577
	Health Traits	Gestation length (DRP)	S_GD_DRP	0.99609
	Reproduction Traits	Number of deformity pigs	M_NBD	0.99714
	Meat and Carcass Traits	Age at puberty	S_AGEP	0.99733
	Meat and Carcass Traits	Monocyte number	S_MONO	0.99738
	Health Traits	Loin muscle area (end test)	S_LMA_endtest	0.99785
	Meat and Carcass Traits	Litter size (parity 2)	S_TNB_P2	0.99869
	Production Traits	Cholesteryl ester transfer protein activity	S_CEPTA	0.99874
	Production Traits	Age at first farrowing	S_AFF	0.99891
	Reproduction Traits	CD4 positive	S_CD4CD8LP	0.99902
	Meat and Carcass Traits	Body condition score (DRP)	S_BCS_DRP	0.99924
	Reproduction Traits	Teat number (right)	S_TNUM_R	0.99951
	Reproduction Traits	Number weaned (parity 1)	S_NWEAN_P1	0.99967
	Health Traits	HDL cholesterol (HDLc)	S_CHOL_HDLc	0.99991
	Meat and Carcass Traits	Litter size	M_TNB	0.99993
	Reproduction Traits	Number of stillborn pigs (parity 4)	S_NBS_P4	0.99997
	Reproduction Traits	Teat number (maximum per side)	S_TNUM_MPS	0.99997
	Reproduction Traits	Number of healthy pigs (parity 1)	S_NBH_P1	0.99999
	Reproduction Traits	Chest circumference	S_CHCIR	1
	Production Traits	Cholesterol level esterified (HDLc)	S_CHOL_E_HDLc	1
	Health Traits	GRANP	S_GRANP	1
	Meat and Carcass Traits	Lean meat weight (whole body)	S_LEANWT	1
	Meat and Carcass Traits	Litter size	L_TNB	1
	Health Traits	Monocytes phagocytosis	S_MONOP	1
	Meat and Carcass Traits	Number weaned (parity 3)	S_NWEAN_P3	1
	Health Traits	Number weaned (parity 6)	S_NWEAN_P6	1
	Reproduction Traits	Semen pH (DRP)	S_SEPH_DRP	1
	Reproduction Traits	Shear force	S_SHEAR	1
	Reproduction Traits	Sperm motility (DRP)	S_SPMOT_DRP	1
NPY1R	Immune capacity	Health Traits	Immunoglobulin G level	S_IGG	1.11e-05
	Reproductive organs	Reproduction Traits	Teat number	Y_TNUM	0.000129
	Litter traits	Reproduction Traits	Litter weight (weaning)	M_TLWT_Weaning	0.000851
	Litter traits	Reproduction Traits	Litter size	Y_TNB	0.00103
	Litter traits	Reproduction Traits	Number of stillborn pigs (parity 1)	S_NBS_P1	0.00148
	Reproductive organs	Reproduction Traits	Teat number	M_TNUM	0.00187
	Growth	Production Traits	Average daily gain	Y_ADG	0.00221
	Blood parameters	Health Traits	HCT	S_HCT	0.00272
	Immune capacity	Health Traits	Interleukin-10 level	S_IL10	0.00341
	Growth	Production Traits	Average daily gain	M_ADG	0.00401
	Litter traits	Reproduction Traits	Total number born alive (day 21)	M_NBA_D21	0.00667
	Fatness	Meat and Carcass Traits	Backfat thickness	L_BFT	0.00771
	Anatomy	Meat and Carcass Traits	Loin muscle depth	Y_LMDEP	0.00938
	Blood parameters	Health Traits	Red blood cell count	S_RBC	0.00977
	Blood parameters	Health Traits	Immunoglobulin M level	S_IGM	0.01
	Blood parameters	Health Traits	Creatinine	S_CREA	0.0101
	Anatomy	Meat and Carcass Traits	Lean cuts percentage	M_LEANCUTP	0.0102
	Growth	Production Traits	Average daily gain	D_ADG	0.0117
	Growth	Production Traits	Days	M_DAYS	0.0135
	Litter traits	Reproduction Traits	Litter weight	D_TLWT_BA	0.0157
	Blood parameters	Health Traits	Mean corpuscular hemoglobin concentration	S_MCHC	0.0183
	Feed conversion	Production Traits	Feed conversion ratio (30-100kg)	S_FEEDCON_30T100	0.0283
	Growth	Production Traits	Days	Y_DAYS	0.03
	Blood parameters	Health Traits	Cholesterol level free (HDLc)	S_CHOL_F_HDLc	0.0306
	Blood parameters	Health Traits	Mean corpuscular volume	S_MCV	0.0315
	Litter traits	Reproduction Traits	Number of healthy pigs (parity 1)	S_NBH_P1	0.0322
	Blood parameters	Health Traits	Hemoglobin	S_HGB	0.0324
	Litter traits	Reproduction Traits	Litter size (parity 5)	S_TNB_P5	0.0336
	Litter traits	Reproduction Traits	Litter size	M_TNB	0.0366
	Growth	Production Traits	Chest circumference	S_CHCIR	0.0398
	Anatomy	Meat and Carcass Traits	Loin muscle depth	L_LMDEP	0.0405
	Anatomy	Meat and Carcass Traits	Loin muscle area	M_LMA	0.0417
	Litter traits	Reproduction Traits	Number of stillborn pigs	Y_NBS	0.0417
	Litter traits	Reproduction Traits	Total number born alive	D_NBA	0.0418
	Blood parameters	Health Traits	GGT	S_GGT	0.0425
	Growth	Production Traits	Days	D_DAYS	0.0426
	Reproductive traits	Reproduction Traits	Gestation length	M_GD	0.0445
	Growth	Production Traits	Average daily gain (30-115kg)	S_ADG_30T115	0.0451
	Litter traits	Reproduction Traits	Litter weight	S_TLWT_BA_P2	0.058
	Anatomy	Meat and Carcass Traits	Loin muscle area (end test)	S_LMA_endtest	0.0602
	Growth	Production Traits	Average daily gain (birth-115kg)	S_ADG_115	0.062
	Litter traits	Reproduction Traits	Litter weight	M_TLWT_BA	0.0661
	Anatomy	Meat and Carcass Traits	Lean cuts percentage (100kg)	S_LEANCUTP_100	0.0669
	Litter traits	Reproduction Traits	Number of healthy pigs (parity 5)	S_NBH_P5	0.0763
	Litter traits	Reproduction Traits	Number of weak pigs	M_NBW	0.078
	Litter traits	Reproduction Traits	Total number born alive	M_NBA	0.0803
	Conformation	Exterior Traits	Conformation score	S_CONFSC	0.0829
	Meat color	Meat and Carcass Traits	Meat color-b	S_MCOLOR_b	0.0829
	Litter traits	Reproduction Traits	Litter weight	Y_TLWT_BA	0.0834
	Growth	Production Traits	Days (birth-100kg)	S_DAYS_100	0.0885
	Litter traits	Reproduction Traits	Number weaned (day 21)	M_NWEAN_D21	0.0887
	Litter traits	Reproduction Traits	Total number born alive (parity 5)	S_NBA_P5	0.0912
	Litter traits	Reproduction Traits	Number of mummified pigs	M_MUMM	0.0924
	Litter traits	Reproduction Traits	Number of healthy pigs	Y_NBH	0.0929
	Anatomy	Meat and Carcass Traits	Lean cuts percentage (115kg)	S_LEANCUTP_115	0.0943
	Reproductive organs	Reproduction Traits	Teat number (lift)	S_TNUM_L	0.0953
	Conformation	Exterior Traits	Cannon bone circumference	S_CACIR	0.101
	Litter traits	Reproduction Traits	Number of deformity pigs	M_NBD	0.108
	Blood parameters	Health Traits	HDL cholesterol	S_CHOL_HDL	0.109
	Litter traits	Reproduction Traits	Total number born alive	Y_NBA	0.11
	Anatomy	Meat and Carcass Traits	Loin muscle depth (115kg)	S_LMDEP_115	0.121
	Reproductive organs	Reproduction Traits	Teat number (total)	S_TNUM_T	0.123
	Litter traits	Reproduction Traits	Number of stillborn pigs	M_NBS	0.132
	Growth	Production Traits	Body weight	Y_BW	0.139
	Growth	Production Traits	Days (birth-30kg)	S_DAYS_30	0.145
	Litter traits	Reproduction Traits	Number of healthy pigs	M_NBH	0.166
	Fatness	Meat and Carcass Traits	Fat weight	S_FATWT	0.168
	Fatness	Meat and Carcass Traits	Fat percentage (trunk region)	S_FATP_trunkregion	0.179
	Growth	Production Traits	Body weight (start test)	S_BW_starttest	0.182
	Anatomy	Meat and Carcass Traits	Loin muscle area (115kg)	S_LMA_115	0.191
	Reproductive organs	Reproduction Traits	Uterine Capacity	M_UC	0.193
	Litter traits	Reproduction Traits	Litter weight	S_TLWT_BA_P5	0.195
	Reproductive traits	Reproduction Traits	Weaning to estrus interval (DRP)	S_WSI_DRP	0.196
	Growth	Production Traits	Body weight (end test)	S_BW_endtest	0.198
	Litter traits	Reproduction Traits	Number of healthy pigs	L_NBH	0.199
	Reproductive organs	Reproduction Traits	Teat number	L_TNUM	0.202
	Litter traits	Reproduction Traits	Number of healthy pigs (parity 4)	S_NBH_P4	0.202
	Anatomy	Meat and Carcass Traits	Loin muscle depth	M_LMDEP	0.203
	Blood parameters	Health Traits	Plateletocrit	S_PCT	0.203
	Reproductive organs	Reproduction Traits	Teat number (right)	S_TNUM_R	0.212
	Litter traits	Reproduction Traits	Number weaned (parity 2)	S_NWEAN_P2	0.22
	Blood parameters	Health Traits	LDL cholesterol	S_CHOL_LDL	0.229
	Litter traits	Reproduction Traits	Litter weight	S_TLWT_D21_DRP	0.23
	Fatness	Meat and Carcass Traits	Backfat thickness	Y_BFT	0.231
	Blood parameters	Health Traits	Cortisol (hair)	S_CORT	0.237
	Reproductive organs	Reproduction Traits	Teat number (maximum per side)	S_TNUM_MPS	0.239
	Immune capacity	Health Traits	Lysozyme level	S_LYSOZ	0.25
	Litter traits	Reproduction Traits	Total number born alive (day 21	S_NBA_D21_DRP	0.254
	Blood parameters	Health Traits	Nitric oxide (serum)	S_NO	0.255
	Blood parameters	Health Traits	Immunoglobulin A level	S_IGA	0.26
	Growth	Production Traits	Average daily gain (birth-100kg)	S_ADG_100	0.272
	Anatomy	Meat and Carcass Traits	Loin muscle depth (100kg)	S_LMDEP_100	0.276
	Litter traits	Reproduction Traits	Number of stillborn pigs (parity 3)	S_NBS_P3	0.281
	Reproductive traits	Reproduction Traits	Semen colour (DRP)	S_SECOL_DRP	0.291
	Immune capacity	Health Traits	Lymphocyte percentage	S_LYMPHP	0.295
	Litter traits	Reproduction Traits	Total number born alive (parity 1)	S_NBA_P1	0.298
	Immune capacity	Health Traits	Neutrophil percentage	S_NEUTP	0.298
	Litter traits	Reproduction Traits	Number of weak pigs (DRP)	S_NBW_DRP	0.31
	Growth	Production Traits	Body length	S_BODYL	0.316
	Blood parameters	Health Traits	HDL cholesterol (HDLc)	S_CHOL_HDLc	0.317
	Growth	Production Traits	Body weight	M_BW	0.32
	Reproductive traits	Reproduction Traits	Gestation length (DRP)	S_GD_DRP	0.321
	Growth	Production Traits	Body weight (birth)	S_BW_birth	0.325
	Litter traits	Reproduction Traits	Number of healthy pigs (parity 3)	S_NBH_P3	0.326
	Blood parameters	Health Traits	Triglyceride level (HDL)	S_TRIGL_HDL	0.327
	Anatomy	Meat and Carcass Traits	meat to fat ratio	S_MFR	0.342
	Behavioral	Exterior Traits	Feeding time (per day)	S_FEEDT	0.352
	Reproductive traits	Reproduction Traits	Weaning to estrus interval	M_WSI	0.372
	Fatness	Meat and Carcass Traits	Fat percentage (whole body)	S_FATP_wholebody	0.374
	Blood parameters	Health Traits	Mean corpuscular hemoglobin content	S_MCH	0.385
	Blood parameters	Health Traits	Platelet distribution width	S_PLDWID	0.399
	Meat color	Meat and Carcass Traits	Meat color-L	S_MCOLOR_L	0.4
	Growth	Production Traits	Days (birth-115kg)	S_DAYS_115	0.404
	Conformation	Exterior Traits	Leg bone circumference	S_LECIR	0.404
	Litter traits	Reproduction Traits	Number of stillborn pigs (parity 2)	S_NBS_P2	0.407
	Anatomy	Meat and Carcass Traits	Backfat thickness (end test)	S_BFT_endtest	0.411
	Meat color	Meat and Carcass Traits	Meat color-a	S_MCOLOR_a	0.421
	Litter traits	Reproduction Traits	Number of healthy pigs (parity 2)	S_NBH_P2	0.421
	Litter traits	Reproduction Traits	Total number born alive (parity 6)	S_NBA_P6	0.425
	Anatomy	Meat and Carcass Traits	Carcass length	S_CRCL	0.432
	Immune capacity	Health Traits	CD4 negative	S_CD4NCD8NP	0.434
	Litter traits	Reproduction Traits	Number of stillborn pigs	L_NBS	0.436
	Reproductive traits	Reproduction Traits	Semen odor (DRP)	S_SEODO_DRP	0.443
	Litter traits	Reproduction Traits	Total number born alive (parity 2)	S_NBA_P2	0.446
	Growth	Production Traits	Average daily gain (birth-30kg)	S_ADG_30	0.452
	Blood parameters	Health Traits	Cholesterol level esterified	S_CHOL_E	0.452
	Litter traits	Reproduction Traits	Litter size (DRP)	S_TNB_DRP	0.462
	Litter traits	Reproduction Traits	Litter size	D_TNB	0.469
	Blood parameters	Health Traits	GLU	S_GLU	0.471
	Blood parameters	Health Traits	Red cell distribution width	S_RCDW	0.512
	Litter traits	Reproduction Traits	Litter weight	S_TLWT_BA_DRP	0.52
	Litter traits	Reproduction Traits	Number of healthy pigs (DRP)	S_NBH_DRP	0.521
	Immune capacity	Health Traits	CD4 positive leukocyte percentage	S_CD4LP	0.522
	Anatomy	Meat and Carcass Traits	Loin muscle area (100kg)	S_LMA_100	0.525
	Conformation	Exterior Traits	Head conformation	S_HECONF	0.537
	Blood parameters	Health Traits	Fructosamin	S_FRUC	0.547
	Blood parameters	Health Traits	High density lipoprotein phospholipids	S_PHOS_HDL	0.559
	Immune capacity	Health Traits	CD4 positive / CD8 positive leukocyte ratio	S_CD4CD8LR	0.563
	Litter traits	Reproduction Traits	Litter size (parity 3)	S_TNB_P3	0.582
	Growth	Production Traits	Average daily gain (30-100kg)	S_ADG_30T100	0.583
	Immune capacity	Health Traits	CD4 positive	S_CD4CD8NP	0.585
	Blood parameters	Health Traits	Phospholipid level	S_PHOS	0.586
	Litter traits	Reproduction Traits	Number weaned (parity 4)	S_NWEAN_P4	0.588
	Litter traits	Reproduction Traits	Total number born alive (DRP)	S_NBA_DRP	0.59
	Immune capacity	Health Traits	Lymphocyte count	S_LYMPH	0.595
	Litter traits	Reproduction Traits	Total number born alive	L_NBA	0.599
	Litter traits	Reproduction Traits	Litter size (parity 4)	S_TNB_P4	0.611
	Immune capacity	Health Traits	Eosinophil number	S_EOS	0.622
	Litter traits	Reproduction Traits	Litter weight	S_TLWT_BA_P6	0.625
	Litter traits	Reproduction Traits	Litter weight	S_TLWT_BA_P1	0.637
	Litter traits	Reproduction Traits	Number of deformity pigs (DRP)	S_NBD_DRP	0.64
	Anatomy	Meat and Carcass Traits	Body mass index	S_BMI	0.642
	Conformation	Exterior Traits	Feet and let conformation	S_FLCONF	0.642
	Litter traits	Reproduction Traits	Litter weight	S_TLWT_BA_P3	0.659
	Litter traits	Reproduction Traits	Total number born alive (parity 3)	S_NBA_P3	0.661
	Blood parameters	Health Traits	Mean platelet volume	S_MPVOL	0.662
	Blood parameters	Health Traits	Triglyceride level	S_TRIGL	0.663
	Growth	Production Traits	Average daily gain	L_ADG	0.665
	Immune capacity	Health Traits	Neutrophil to lymphocyte ration	S_NEUTLYMR	0.666
	Litter traits	Reproduction Traits	Litter size (parity 2)	S_TNB_P2	0.67
	Fatness	Meat and Carcass Traits	Obesity index	S_OBI	0.673
	Reproductive traits	Reproduction Traits	Sperm abnormality rate (DRP)	S_SPABR_DRP	0.674
	Litter traits	Reproduction Traits	Litter size (parity 6)	S_TNB_P6	0.677
	Reproductive traits	Reproduction Traits	Semen sexuality score (DRP)	S_SESS_DRP	0.678
	Feed conversion	Production Traits	Feed conversion ratio (30-115kg)	S_FEEDCON_30T115	0.679
	Litter traits	Reproduction Traits	Number of stillborn pigs	D_NBS	0.683
	Litter traits	Reproduction Traits	Number of stillborn pigs (parity 6)	S_NBS_P6	0.689
	pH	Meat and Carcass Traits	pH	S_pH	0.691
	Immune capacity	Health Traits	Phagocytosis	S_PHAGOP	0.692
	Litter traits	Reproduction Traits	Number weaned	L_NWEAN	0.695
	Growth	Production Traits	Body weight	D_BW	0.703
	Growth	Production Traits	Days	L_DAYS	0.711
	Litter traits	Reproduction Traits	Number weaned	Y_NWEAN	0.72
	Reproductive traits	Reproduction Traits	Sperm progressive motility (DRP)	S_SPPMOT_DRP	0.723
	Litter traits	Reproduction Traits	Litter size	L_TNB	0.732
	Texture	Meat and Carcass Traits	Shear force	S_SHEAR	0.732
	Litter traits	Reproduction Traits	Litter weight	M_TLWT_D21	0.737
	Growth	Production Traits	Body weight (slaughter)	S_BW_slaughter	0.737
	Blood parameters	Health Traits	Amylase	S_AMYL	0.739
	Blood parameters	Health Traits	Cholesterol level free	S_CHOL_F	0.747
	Litter traits	Reproduction Traits	Number weaned (DRP)	S_NWEAN_DRP	0.75
	Immune capacity	Health Traits	Monocytes phagocytosis	S_MONOP	0.757
	Reproductive organs	Reproduction Traits	Teat number (symmetry)	S_TNUM_SYM	0.767
	Litter traits	Reproduction Traits	Number of stillborn pigs (parity 5)	S_NBS_P5	0.776
	Litter traits	Reproduction Traits	Number weaned	D_NWEAN	0.785
	Blood parameters	Health Traits	Total Cholesterol	S_CHOL_T	0.79
	Blood parameters	Health Traits	Lipases	S_LIPA	0.801
	Litter traits	Reproduction Traits	Number of stillborn pigs (DRP)	S_NBS_DRP	0.801
	Reproductive traits	Reproduction Traits	Semen pH (DRP)	S_SEPH_DRP	0.802
	Blood parameters	Health Traits	Albumin	S_ALBU	0.806
	Litter traits	Reproduction Traits	Litter size (parity 1)	S_TNB_P1	0.812
	Reproductive traits	Reproduction Traits	Semen volume (DRP)	S_SEMVOL_DRP	0.815
	Litter traits	Reproduction Traits	Number weaned (parity 5)	S_NWEAN_P5	0.817
	Texture	Meat and Carcass Traits	Cooking yield	S_COOKY	0.824
	Fatness	Meat and Carcass Traits	Backfat thickness (115kg)	S_BFT_115	0.827
	Fatness	Meat and Carcass Traits	Intramuscular fat content	S_IMF	0.84
	Blood parameters	Health Traits	Platelets count	S_PLTCT	0.843
	Litter traits	Reproduction Traits	Litter weight	L_TLWT_BA	0.846
	Litter traits	Reproduction Traits	Number of healthy pigs (parity 6)	S_NBH_P6	0.847
	Litter traits	Reproduction Traits	Number of stillborn pigs (parity 4)	S_NBS_P4	0.85
	Immune capacity	Health Traits	Interferon-gamma to interleukin-10 ratio	S_IFGIL10	0.852
	Litter traits	Reproduction Traits	Number weaned (day 21	S_NWEAN_D21_DRP	0.856
	Fatness	Meat and Carcass Traits	Backfat thickness	M_BFT	0.874
	Immune capacity	Health Traits	Neutrophil count	S_NEUT	0.88
	Litter traits	Reproduction Traits	Number of mummified pigs (DRP)	S_MUMM_DRP	0.886
	Litter traits	Reproduction Traits	Number weaned	M_NWEAN	0.892
	Litter traits	Reproduction Traits	Number weaned (parity 3)	S_NWEAN_P3	0.894
	Reproductive organs	Reproduction Traits	Uterine Capacity (DRP)	S_UC_DRP	0.894
	Reproductive traits	Reproduction Traits	Body condition score (DRP)	S_BCS_DRP	0.9
	Blood parameters	Health Traits	HAPT	S_HAPT	0.903
	Litter traits	Reproduction Traits	Litter weight (weaning	S_TLWT_Weaning_DRP	0.907
	Litter traits	Reproduction Traits	Total number born alive (parity 4)	S_NBA_P4	0.914
	Feed intake	Production Traits	Average daily feed intake (30-100kg)	S_ADFI_30T100	0.917
	Anatomy	Meat and Carcass Traits	Loin muscle depth (end test)	S_LMDEP_endtest	0.922
	Immune capacity	Health Traits	GRANP	S_GRANP	0.923
	Anatomy	Meat and Carcass Traits	Dressing percentage	S_DRESSP	0.929
	Growth	Production Traits	Body height	S_HEIGHT	0.931
	Litter traits	Reproduction Traits	Number weaned (parity 1)	S_NWEAN_P1	0.932
	Litter traits	Reproduction Traits	Number of healthy pigs	D_NBH	0.947
	Reproductive traits	Reproduction Traits	Sperm concentration (DRP)	S_SPCON_DRP	0.949
	Reproductive traits	Reproduction Traits	Sperm count (DRP)	S_SPCOUNT_DRP	0.952
	Growth	Production Traits	Body weight	L_BW	0.955
	Reproductive traits	Reproduction Traits	Age at puberty	S_AGEP	0.962
	Litter traits	Reproduction Traits	Litter weight	S_TLWT_BA_P4	0.962
	Blood parameters	Health Traits	Cholesteryl ester transfer protein activity	S_CEPTA	0.967
	Reproductive traits	Reproduction Traits	Age at first farrowing	S_AFF	0.968
	Reproductive organs	Reproduction Traits	Teat number	D_TNUM	0.97
	Fatness	Meat and Carcass Traits	Backfat thickness	D_BFT	0.971
	Immune capacity	Health Traits	Monocyte number	S_MONO	0.976
	Immune capacity	Health Traits	CD4 positive	S_CD4CD8LP	0.981
	Fatness	Meat and Carcass Traits	Backfat thickness (100kg)	S_BFT_100	0.983
	Feed intake	Production Traits	Residual feed intake	S_RFI	0.986
	Immune capacity	Health Traits	White blood cell number	S_WBC	0.988
	Reproductive traits	Reproduction Traits	Sperm motility (DRP)	S_SPMOT_DRP	0.992
	Immune capacity	Health Traits	CD4 negative	S_CD4NCD8P	0.993
	Litter traits	Reproduction Traits	Number weaned (parity 6)	S_NWEAN_P6	0.994
	Blood parameters	Health Traits	Cholesterol level esterified (HDLc)	S_CHOL_E_HDLc	0.996
	Immune capacity	Health Traits	CD8 positive leukocyte percentage	S_CD8LP	0.997
	Immune capacity	Health Traits	Interferon-gamma level	S_IFNG	0.997
	Litter traits	Reproduction Traits	Litter weight	M_TLWT_Male	0.998
	Reproductive organs	Reproduction Traits	Teat number (devation between sides)	S_TNUM_D	0.999
	Anatomy	Meat and Carcass Traits	Loin muscle depth	D_LMDEP	1
	Anatomy	Meat and Carcass Traits	Lean meat weight (whole body)	S_LEANWT	1
NPY5R	Litter traits	Reproduction Traits	Litter weight	D_TLWT_BA	1.68e-06
	Litter traits	Reproduction Traits	Litter weight (weaning)	M_TLWT_Weaning	1.72e-06
	Litter traits	Reproduction Traits	Litter weight	M_TLWT_BA	1.48e-05
	Immune capacity	Health Traits	Immunoglobulin G level	S_IGG	4.9e-05
	Blood parameters	Health Traits	HCT	S_HCT	0.00275
	Immune capacity	Health Traits	Interleukin-10 level	S_IL10	0.00318
	Reproductive organs	Reproduction Traits	Teat number	M_TNUM	0.00659
	Reproductive organs	Reproduction Traits	Teat number	Y_TNUM	0.00766
	Blood parameters	Health Traits	Red blood cell count	S_RBC	0.0152
	Blood parameters	Health Traits	Nitric oxide (serum)	S_NO	0.016
	Litter traits	Reproduction Traits	Litter size	Y_TNB	0.0177
	Litter traits	Reproduction Traits	Number of stillborn pigs (parity 1)	S_NBS_P1	0.0222
	Reproductive organs	Reproduction Traits	Teat number	L_TNUM	0.0238
	Growth	Production Traits	Average daily gain	M_ADG	0.0256
	Litter traits	Reproduction Traits	Number weaned	D_NWEAN	0.026
	Blood parameters	Health Traits	Mean corpuscular hemoglobin concentration	S_MCHC	0.026
	Blood parameters	Health Traits	Hemoglobin	S_HGB	0.0265
	Anatomy	Meat and Carcass Traits	Lean cuts percentage	M_LEANCUTP	0.0307
	Litter traits	Reproduction Traits	Litter weight	S_TLWT_BA_P1	0.0314
	Fatness	Meat and Carcass Traits	Backfat thickness	Y_BFT	0.0321
	Litter traits	Reproduction Traits	Litter weight	S_TLWT_BA_P5	0.0331
	Litter traits	Reproduction Traits	Number weaned (parity 4)	S_NWEAN_P4	0.0332
	Blood parameters	Health Traits	Mean corpuscular volume	S_MCV	0.0344
	Litter traits	Reproduction Traits	Number weaned (day 21)	S_NWEAN_D21_DRP	0.039
	Litter traits	Reproduction Traits	Litter weight	S_TLWT_BA_P2	0.0391
	Growth	Production Traits	Chest circumference	S_CHCIR	0.0395
	Litter traits	Reproduction Traits	Number of healthy pigs (DRP)	S_NBH_DRP	0.0449
	Litter traits	Reproduction Traits	Number of stillborn pigs	Y_NBS	0.0458
	Reproductive traits	Reproduction Traits	Gestation length	M_GD	0.0461
	Litter traits	Reproduction Traits	Number of stillborn pigs	M_NBS	0.0496
	Fatness	Meat and Carcass Traits	Backfat thickness	L_BFT	0.0557
	Anatomy	Meat and Carcass Traits	Loin muscle area	M_LMA	0.0627
	Growth	Production Traits	Average daily gain	Y_ADG	0.0677
	Anatomy	Meat and Carcass Traits	Loin muscle depth	Y_LMDEP	0.0685
	Blood parameters	Health Traits	Cholesterol level free (HDLc)	S_CHOL_F_HDLc	0.0691
	Blood parameters	Health Traits	Triglyceride level	S_TRIGL	0.076
	Anatomy	Meat and Carcass Traits	Loin muscle depth	L_LMDEP	0.079
	Blood parameters	Health Traits	GGT	S_GGT	0.0799
	Litter traits	Reproduction Traits	Litter weight	Y_TLWT_BA	0.0825
	Litter traits	Reproduction Traits	Number of healthy pigs (parity 1)	S_NBH_P1	0.0843
	Litter traits	Reproduction Traits	Litter size	D_TNB	0.089
	Growth	Production Traits	Days	M_DAYS	0.0894
	Growth	Production Traits	Body weight	Y_BW	0.0953
	Blood parameters	Health Traits	Creatinine	S_CREA	0.0954
	Behavioral	Exterior Traits	Feeding time (per day)	S_FEEDT	0.0957
	Litter traits	Reproduction Traits	Total number born alive (DRP)	S_NBA_DRP	0.11
	Anatomy	Meat and Carcass Traits	Backfat thickness (end test)	S_BFT_endtest	0.113
	Conformation	Exterior Traits	Cannon bone circumference	S_CACIR	0.124
	Conformation	Exterior Traits	Head conformation	S_HECONF	0.128
	Litter traits	Reproduction Traits	Litter weight	S_TLWT_BA_P3	0.138
	Reproductive traits	Reproduction Traits	Sperm abnormality rate (DRP)	S_SPABR_DRP	0.139
	Litter traits	Reproduction Traits	Number of weak pigs	M_NBW	0.14
	Litter traits	Reproduction Traits	Total number born alive	M_NBA	0.151
	Fatness	Meat and Carcass Traits	Fat weight	S_FATWT	0.154
	Fatty acid content	Meat and Carcass Traits	Eicosenoic acid content/Gadoleic acid content	S_FAC20T1	0.156
	Litter traits	Reproduction Traits	Total number born alive (day 21	S_NBA_D21_DRP	0.157
	Litter traits	Reproduction Traits	Number weaned (parity 5)	S_NWEAN_P5	0.162
	Litter traits	Reproduction Traits	Total number born alive	Y_NBA	0.168
	Reproductive organs	Reproduction Traits	Teat number (total)	S_TNUM_T	0.17
	Anatomy	Meat and Carcass Traits	Loin muscle area (end test)	S_LMA_endtest	0.179
	Growth	Production Traits	Average daily gain (birth-115kg)	S_ADG_115	0.186
	Meat color	Meat and Carcass Traits	Meat color-a	S_MCOLOR_a	0.192
	Meat color	Meat and Carcass Traits	Meat color-L	S_MCOLOR_L	0.193
	Blood parameters	Health Traits	Cortisol (hair)	S_CORT	0.197
	Litter traits	Reproduction Traits	Litter weight	S_TLWT_BA_P6	0.198
	Fatness	Meat and Carcass Traits	Backfat thickness	M_BFT	0.203
	Meat color	Meat and Carcass Traits	Meat color-b	S_MCOLOR_b	0.204
	Litter traits	Reproduction Traits	Number of healthy pigs (parity 5)	S_NBH_P5	0.206
	Litter traits	Reproduction Traits	Litter size (parity 5)	S_TNB_P5	0.207
	Reproductive traits	Reproduction Traits	Age at puberty	S_AGEP	0.209
	Anatomy	Meat and Carcass Traits	Lean cuts percentage (100kg)	S_LEANCUTP_100	0.215
	Litter traits	Reproduction Traits	Total number born alive	L_NBA	0.217
	Litter traits	Reproduction Traits	Number of stillborn pigs (parity 3)	S_NBS_P3	0.217
	Growth	Production Traits	Days (birth-115kg)	S_DAYS_115	0.219
	Reproductive organs	Reproduction Traits	Teat number (right)	S_TNUM_R	0.219
	Anatomy	Meat and Carcass Traits	Lean cuts percentage (115kg)	S_LEANCUTP_115	0.232
	Growth	Production Traits	Days	Y_DAYS	0.234
	Anatomy	Meat and Carcass Traits	Loin muscle depth (100kg)	S_LMDEP_100	0.235
	Growth	Production Traits	Average daily gain	D_ADG	0.239
	Anatomy	Meat and Carcass Traits	Loin muscle depth	M_LMDEP	0.24
	Litter traits	Reproduction Traits	Total number born alive (day 21)	M_NBA_D21	0.261
	Fatty acid content	Meat and Carcass Traits	Lauric acid content	S_FAC12T0	0.264
	Litter traits	Reproduction Traits	Number of healthy pigs (parity 4)	S_NBH_P4	0.267
	Reproductive traits	Reproduction Traits	Weaning to estrus interval (DRP)	S_WSI_DRP	0.27
	Fatty acid content	Meat and Carcass Traits	Arachidic acid content	S_FAC20T0	0.273
	Anatomy	Meat and Carcass Traits	meat to fat ratio	S_MFR	0.28
	Blood parameters	Health Traits	HDL cholesterol	S_CHOL_HDL	0.282
	Blood parameters	Health Traits	Triglyceride level (HDL)	S_TRIGL_HDL	0.282
	Litter traits	Reproduction Traits	Number of healthy pigs	L_NBH	0.284
	Litter traits	Reproduction Traits	Number of stillborn pigs (parity 2)	S_NBS_P2	0.286
	Litter traits	Reproduction Traits	Number of healthy pigs (parity 3)	S_NBH_P3	0.291
	Reproductive organs	Reproduction Traits	Teat number (maximum per side)	S_TNUM_MPS	0.292
	Blood parameters	Health Traits	LDL cholesterol	S_CHOL_LDL	0.299
	Immune capacity	Health Traits	Lysozyme level	S_LYSOZ	0.305
	Litter traits	Reproduction Traits	Number of mummified pigs	M_MUMM	0.308
	Litter traits	Reproduction Traits	Total number born alive (parity 1)	S_NBA_P1	0.315
	Reproductive organs	Reproduction Traits	Teat number (lift)	S_TNUM_L	0.316
	Fatty acid content	Meat and Carcass Traits	Gamma-linolenic acid content	S_FAC18T3	0.318
	Growth	Production Traits	Average daily gain (birth-100kg)	S_ADG_100	0.321
	Immune capacity	Health Traits	Lymphocyte percentage	S_LYMPHP	0.33
	Litter traits	Reproduction Traits	Number of stillborn pigs	D_NBS	0.331
	Litter traits	Reproduction Traits	Litter size	M_TNB	0.332
	Litter traits	Reproduction Traits	Total number born alive (parity 3)	S_NBA_P3	0.335
	Growth	Production Traits	Average daily gain	L_ADG	0.336
	Reproductive traits	Reproduction Traits	Gestation length (DRP)	S_GD_DRP	0.337
	Reproductive traits	Reproduction Traits	Body condition score (DRP)	S_BCS_DRP	0.338
	Blood parameters	Health Traits	Mean platelet volume	S_MPVOL	0.339
	Litter traits	Reproduction Traits	Number of stillborn pigs (DRP)	S_NBS_DRP	0.351
	Litter traits	Reproduction Traits	Number of deformity pigs	M_NBD	0.352
	Anatomy	Meat and Carcass Traits	Loin muscle area (100kg)	S_LMA_100	0.36
	Growth	Production Traits	Days (birth-100kg)	S_DAYS_100	0.362
	Litter traits	Reproduction Traits	Number weaned (day 21)	M_NWEAN_D21	0.363
	Anatomy	Meat and Carcass Traits	Carcass length	S_CRCL	0.366
	Reproductive traits	Reproduction Traits	Weaning to estrus interval	M_WSI	0.371
	Fatness	Meat and Carcass Traits	Backfat thickness	D_BFT	0.372
	Growth	Production Traits	Days (birth-30kg)	S_DAYS_30	0.375
	Blood parameters	Health Traits	GLU	S_GLU	0.38
	Litter traits	Reproduction Traits	Number weaned (parity 2)	S_NWEAN_P2	0.389
	Growth	Production Traits	Body length	S_BODYL	0.394
	Litter traits	Reproduction Traits	Litter weight	S_TLWT_D21_DRP	0.396
	Growth	Production Traits	Days	L_DAYS	0.4
	Anatomy	Meat and Carcass Traits	Loin muscle area (115kg)	S_LMA_115	0.4
	Blood parameters	Health Traits	Mean corpuscular hemoglobin content	S_MCH	0.402
	Litter traits	Reproduction Traits	Number weaned	Y_NWEAN	0.405
	Immune capacity	Health Traits	Neutrophil percentage	S_NEUTP	0.421
	Litter traits	Reproduction Traits	Litter size (parity 4)	S_TNB_P4	0.422
	Growth	Production Traits	Days	D_DAYS	0.425
	Reproductive traits	Reproduction Traits	Semen odor (DRP)	S_SEODO_DRP	0.427
	Litter traits	Reproduction Traits	Number weaned	M_NWEAN	0.429
	Fatty acid content	Meat and Carcass Traits	Stearic acid content	S_FAC18T0	0.432
	Litter traits	Reproduction Traits	Number of stillborn pigs (parity 6)	S_NBS_P6	0.433
	Fatness	Meat and Carcass Traits	Intramuscular fat content	S_IMF	0.435
	Litter traits	Reproduction Traits	Total number born alive	D_NBA	0.439
	Litter traits	Reproduction Traits	Total number born alive (parity 5)	S_NBA_P5	0.446
	Blood parameters	Health Traits	Platelet distribution width	S_PLDWID	0.448
	Blood parameters	Health Traits	Fructosamin	S_FRUC	0.452
	Anatomy	Meat and Carcass Traits	Loin muscle depth	D_LMDEP	0.453
	Immune capacity	Health Traits	CD4 positive	S_CD4CD8NP	0.453
	Immune capacity	Health Traits	CD4 positive / CD8 positive leukocyte ratio	S_CD4CD8LR	0.454
	Litter traits	Reproduction Traits	Litter size (DRP)	S_TNB_DRP	0.466
	Blood parameters	Health Traits	HDL cholesterol (HDLc)	S_CHOL_HDLc	0.468
	Litter traits	Reproduction Traits	Litter size (parity 3)	S_TNB_P3	0.468
	Fatty acid content	Meat and Carcass Traits	Palmitic acid content	S_FAC16T0	0.488
	Litter traits	Reproduction Traits	Litter size	L_TNB	0.49
	Anatomy	Meat and Carcass Traits	Loin muscle depth (115kg)	S_LMDEP_115	0.491
	Fatty acid content	Meat and Carcass Traits	Margaric acid content	S_FAC17T0	0.494
	Reproductive traits	Reproduction Traits	Semen volume (DRP)	S_SEMVOL_DRP	0.494
	Fatness	Meat and Carcass Traits	Backfat thickness (100kg)	S_BFT_100	0.495
	Blood parameters	Health Traits	Plateletocrit	S_PCT	0.497
	Fatness	Meat and Carcass Traits	Backfat thickness (115kg)	S_BFT_115	0.5
	Reproductive traits	Reproduction Traits	Semen pH (DRP)	S_SEPH_DRP	0.5
	Blood parameters	Health Traits	Immunoglobulin M level	S_IGM	0.503
	Immune capacity	Health Traits	CD4 positive leukocyte percentage	S_CD4LP	0.504
	Growth	Production Traits	Average daily gain (birth-30kg)	S_ADG_30	0.506
	Immune capacity	Health Traits	CD4 negative	S_CD4NCD8NP	0.508
	Growth	Production Traits	Body weight (start test)	S_BW_starttest	0.531
	Litter traits	Reproduction Traits	Number of weak pigs (DRP)	S_NBW_DRP	0.533
	Reproductive traits	Reproduction Traits	Semen colour (DRP)	S_SECOL_DRP	0.534
	Reproductive traits	Reproduction Traits	Semen sexuality score (DRP)	S_SESS_DRP	0.534
	Growth	Production Traits	Body weight (slaughter)	S_BW_slaughter	0.54
	Blood parameters	Health Traits	Red cell distribution width	S_RCDW	0.57
	Litter traits	Reproduction Traits	Litter size (parity 1)	S_TNB_P1	0.584
	Growth	Production Traits	Body weight (end test)	S_BW_endtest	0.585
	Litter traits	Reproduction Traits	Litter weight	S_TLWT_BA_P4	0.595
	Fatness	Meat and Carcass Traits	Backfat thickness (first rib)	S_BFT_1R	0.611
	Litter traits	Reproduction Traits	Litter weight	L_TLWT_BA	0.612
	Immune capacity	Health Traits	Lymphocyte count	S_LYMPH	0.612
	Litter traits	Reproduction Traits	Number of stillborn pigs (parity 5)	S_NBS_P5	0.612
	pH	Meat and Carcass Traits	pH	S_pH	0.615
	Conformation	Exterior Traits	Conformation score	S_CONFSC	0.619
	Fatty acid content	Meat and Carcass Traits	Myristic acid content	S_FAC14T0	0.632
	Litter traits	Reproduction Traits	Number of stillborn pigs	L_NBS	0.636
	Fatness	Meat and Carcass Traits	Fat percentage (trunk region)	S_FATP_trunkregion	0.639
	Fatty acid content	Meat and Carcass Traits	Palmitoleic acid content	S_FAC16T1	0.644
	Litter traits	Reproduction Traits	Number weaned (DRP)	S_NWEAN_DRP	0.661
	Feed conversion	Production Traits	Feed conversion ratio (30-115kg)	S_FEEDCON_30T115	0.662
	Blood parameters	Health Traits	Lipases	S_LIPA	0.666
	Reproductive traits	Reproduction Traits	Sperm concentration (DRP)	S_SPCON_DRP	0.667
	Litter traits	Reproduction Traits	Litter weight	S_TLWT_BA_DRP	0.667
	Immune capacity	Health Traits	Interferon-gamma to interleukin-10 ratio	S_IFGIL10	0.669
	Litter traits	Reproduction Traits	Number of healthy pigs	Y_NBH	0.673
	Fatty acid content	Meat and Carcass Traits	Capric acid content	S_FAC10T0	0.678
	Chemistry	Meat and Carcass Traits	Cholesterol (meat)?	S_CHOL_M	0.681
	Growth	Production Traits	Body weight	D_BW	0.693
	Conformation	Exterior Traits	Leg bone circumference	S_LECIR	0.699
	Litter traits	Reproduction Traits	Number of stillborn pigs (parity 4)	S_NBS_P4	0.7
	Feed intake	Production Traits	Residual feed intake	S_RFI	0.707
	Litter traits	Reproduction Traits	Total number born alive (parity 6)	S_NBA_P6	0.72
	Fatness	Meat and Carcass Traits	Backfat thickness (last rib)	S_BFT_LR	0.728
	Growth	Production Traits	Body height	S_HEIGHT	0.747
	Fatness	Meat and Carcass Traits	Fat percentage (whole body)	S_FATP_wholebody	0.749
	Feed intake	Production Traits	Average daily feed intake (30-100kg)	S_ADFI_30T100	0.757
	Anatomy	Meat and Carcass Traits	Lean meat weight (whole body)	S_LEANWT	0.762
	Fatness	Meat and Carcass Traits	Obesity index	S_OBI	0.774
	Blood parameters	Health Traits	Immunoglobulin A level	S_IGA	0.781
	Blood parameters	Health Traits	Amylase	S_AMYL	0.782
	Litter traits	Reproduction Traits	Number of deformity pigs (DRP)	S_NBD_DRP	0.783
	Litter traits	Reproduction Traits	Number weaned	L_NWEAN	0.79
	Growth	Production Traits	Average daily gain (30-115kg)	S_ADG_30T115	0.793
	Anatomy	Meat and Carcass Traits	Body mass index	S_BMI	0.794
	Blood parameters	Health Traits	Low density lipoprotein	S_LDL	0.797
	Texture	Meat and Carcass Traits	Cooking yield	S_COOKY	0.801
	Reproductive traits	Reproduction Traits	Age at first farrowing	S_AFF	0.805
	Litter traits	Reproduction Traits	Number of mummified pigs (DRP)	S_MUMM_DRP	0.806
	Immune capacity	Health Traits	Interferon-gamma level	S_IFNG	0.808
	Immune capacity	Health Traits	Phagocytosis	S_PHAGOP	0.808
	Blood parameters	Health Traits	Platelets count	S_PLTCT	0.815
	Reproductive organs	Reproduction Traits	Teat number	D_TNUM	0.816
	Litter traits	Reproduction Traits	Total number born alive (parity 2)	S_NBA_P2	0.816
	Growth	Production Traits	Body weight (birth)	S_BW_birth	0.825
	Growth	Production Traits	Body weight	M_BW	0.83
	Blood parameters	Health Traits	Cholesteryl ester transfer protein activity	S_CEPTA	0.833
	Texture	Meat and Carcass Traits	Shear force	S_SHEAR	0.835
	Fatness	Meat and Carcass Traits	Ham fat thickness	S_HFT	0.847
	Litter traits	Reproduction Traits	Litter weight (weaning	S_TLWT_Weaning_DRP	0.85
	Conformation	Exterior Traits	Feet and let conformation	S_FLCONF	0.854
	Reproductive organs	Reproduction Traits	Teat number (symmetry)	S_TNUM_SYM	0.857
	Reproductive organs	Reproduction Traits	Uterine Capacity (DRP)	S_UC_DRP	0.857
	Blood parameters	Health Traits	Phospholipid level	S_PHOS	0.86
	Growth	Production Traits	Average daily gain (30-100kg)	S_ADG_30T100	0.861
	Blood parameters	Health Traits	Cholesterol level esterified	S_CHOL_E	0.862
	Litter traits	Reproduction Traits	Litter size (parity 6)	S_TNB_P6	0.866
	Immune capacity	Health Traits	Monocytes phagocytosis	S_MONOP	0.877
	Immune capacity	Health Traits	Eosinophil number	S_EOS	0.878
	Litter traits	Reproduction Traits	Number of healthy pigs	D_NBH	0.895
	Litter traits	Reproduction Traits	Number of healthy pigs (parity 6)	S_NBH_P6	0.9
	Litter traits	Reproduction Traits	Number of healthy pigs	M_NBH	0.904
	Blood parameters	Health Traits	High density lipoprotein phospholipids	S_PHOS_HDL	0.904
	Litter traits	Reproduction Traits	Number weaned (parity 3)	S_NWEAN_P3	0.909
	Blood parameters	Health Traits	Cholesterol level free	S_CHOL_F	0.911
	Reproductive traits	Reproduction Traits	Sperm count (DRP)	S_SPCOUNT_DRP	0.912
	Reproductive organs	Reproduction Traits	Uterine Capacity	M_UC	0.913
	Immune capacity	Health Traits	White blood cell number	S_WBC	0.915
	Litter traits	Reproduction Traits	Litter weight	M_TLWT_Male	0.921
	Reproductive traits	Reproduction Traits	Sperm progressive motility (DRP)	S_SPPMOT_DRP	0.93
	Fatty acid content	Meat and Carcass Traits	Polyunsaturated fatty acid to monounsaturated fatty acid ratio	S_MPFAR	0.936
	Immune capacity	Health Traits	Neutrophil to lymphocyte ration	S_NEUTLYMR	0.936
	Anatomy	Meat and Carcass Traits	Dressing percentage	S_DRESSP	0.938
	Fatty acid content	Meat and Carcass Traits	Oleic acid content	S_FAC18T1	0.941
	Blood parameters	Health Traits	Total Cholesterol	S_CHOL_T	0.945
	Litter traits	Reproduction Traits	Litter size (parity 2)	S_TNB_P2	0.945
	Immune capacity	Health Traits	Neutrophil count	S_NEUT	0.946
	Blood parameters	Health Traits	High-density lipoprotein	S_HDL	0.947
	Anatomy	Meat and Carcass Traits	Loin muscle depth (end test)	S_LMDEP_endtest	0.952
	Immune capacity	Health Traits	Monocyte number	S_MONO	0.954
	Litter traits	Reproduction Traits	Total number born alive (parity 4)	S_NBA_P4	0.955
	Litter traits	Reproduction Traits	Litter weight	M_TLWT_D21	0.956
	Immune capacity	Health Traits	CD4 positive	S_CD4CD8LP	0.956
	Immune capacity	Health Traits	CD4 negative	S_CD4NCD8P	0.96
	Feed conversion	Production Traits	Feed conversion ratio (30-100kg)	S_FEEDCON_30T100	0.961
	Blood parameters	Health Traits	HAPT	S_HAPT	0.968
	Fatty acid content	Meat and Carcass Traits	Arachidonic acid content	S_FAC20T4	0.972
	Fatty acid content	Meat and Carcass Traits	Unsaturated fatty acid content	S_UFA	0.979
	Fatty acid content	Meat and Carcass Traits	Monounsturated fatty acids	S_MUFA	0.98
	Fatty acid content	Meat and Carcass Traits	Saturated fatty acid content	S_SFA	0.982
	Reproductive traits	Reproduction Traits	Sperm motility (DRP)	S_SPMOT_DRP	0.983
	Immune capacity	Health Traits	CD8 positive leukocyte percentage	S_CD8LP	0.985
	Fatty acid content	Meat and Carcass Traits	Linoleic acid content	S_FAC18T2	0.989
	Litter traits	Reproduction Traits	Number weaned (parity 1)	S_NWEAN_P1	0.989
	Litter traits	Reproduction Traits	Number weaned (parity 6)	S_NWEAN_P6	0.99
	Immune capacity	Health Traits	GRANP	S_GRANP	0.991
	Reproductive organs	Reproduction Traits	Teat number (devation between sides)	S_TNUM_D	0.991
	Fatty acid content	Meat and Carcass Traits	Eicosadienoic acid content	S_FAC20T2	0.994
	Fatty acid content	Meat and Carcass Traits	Polyunsaturated fatty acid content	S_PUFA	0.994
	Blood parameters	Health Traits	Cholesterol level esterified (HDLc)	S_CHOL_E_HDLc	0.996
	Growth	Production Traits	Body weight	L_BW	0.997
	Litter traits	Reproduction Traits	Number of healthy pigs (parity 2)	S_NBH_P2	0.998
	Blood parameters	Health Traits	Albumin	S_ALBU	1
